# Supplementary material for: Self-recovering passive cooling utilizing endothermic reaction of NH4NO3/H2O driven by water sorption for photovoltaic cell
Source: Nat Commun. 2023 Apr 25;14:2374. doi: 10.1038/s41467-023-38081-9 (PMC10130129; doi:10.1038/s41467-023-38081-9)
Supplement: Supplementary file 4 — Source Data [file 41467_2023_38081_MOESM4_ESM.xlsx]

## Sheet: Figure 2a
		Zeolite 13X 20C		Zeolite 13X 20C		Zeolite 13X 40C		Zeolite 13X 40C
		Adsorption		Desorption		Adsorption		Desorption
		P/P0	Ads (cm3/g)	P/P0	Ads (cm3/g)	P/P0	Ads (cm3/g)	P/P0	Ads (cm3/g)
		0.01337	152.116	0.87404	289.439	0.01024	72.6352	0.57503	177.659
		0.04667	175.143	0.82063	270.93	0.04324	104.198	0.52507	174.209
		0.07966	186.821	0.76704	261.208	0.07591	118.241	0.48081	171.166
		0.11277	194.55	0.73109	256.76	0.10892	127.379	0.43668	168.07
		0.14933	200.67	0.68112	251.739	0.14786	135.102	0.39208	164.878
		0.17997	204.838	0.6268	247.301	0.19622	142.121	0.33648	160.649
		0.21218	208.511	0.58011	243.877	0.21166	144.128	0.29051	156.822
		0.25852	213.078	0.53161	240.429	0.26384	149.751	0.24387	152.542
		0.29326	216.14	0.49263	237.809	0.31611	154.697	0.19513	147.315
		0.31348	217.744	0.48327	237.163	0.36732	159.047	0.14875	141.078
		0.34765	220.339	0.44487	234.7	0.41352	162.859	0.10286	132.526
		0.38056	222.676	0.43638	234.11	0.45291	166.038
		0.41356	224.972	0.3873	230.883	0.49255	169.327
		0.44097	226.811	0.34607	227.949	0.525	172.05
		0.47266	228.88	0.34036	227.475	0.54884	174.195
		0.50567	231.049	0.29367	223.794	0.57309	176.457
		0.53849	233.311	0.24932	220.087	0.60157	179.482
		0.57081	235.573	0.24596	219.711
		0.60185	237.779	0.20325	215.662
		0.64235	240.864	0.20047	215.299
		0.67532	243.603	0.19766	214.932
		0.70146	246.069	0.15632	210.088
		0.73172	249.033	0.15393	209.703
		0.76687	253.273	0.15132	209.304
		0.79736	257.85	0.14959	209.057
		0.84211	266.119	0.10422	201.682
		0.873	274.609	0.10316	201.427
		0.89849	285.238	0.10208	201.173
		0.93273	309.836
		0.92081	308.08
			128.598

## Sheet: Figure 2b
		Material	kJ/kg
		13X	346.61
		5A	124.608
		3A	319.815
		Y	148.52
		SAPO-34	124.616
		SSZ-13	192.85

## Sheet: Figure 3a
			20 oC	70 oC
		Materials	g/g	g/g			kJ/mol
		NH4Cl/H2O	0.65258	1.57712		NH4Cl/H2O	14.76
		NH4NO3/H2O	0.90957	4.86546		NH4NO3/H2O	28.05
		KCl/H2O	0.26167	0.73213		KCl/H2O	17.21
		Na2CO3/CH3COOH	0.00574	0.02794		Na2CO3/CH3COOH	26.48
		CoSO4 7H2O/SoCl2	0.00383	0.8737		CoSO4 7H2O/SoCl2	90.82

## Sheet: Figure 3b
		Materials	kJ/kg
		NH4Cl/H2O	255.11
		NH4NO3/H2O	1386.29
		KCl/H2O	107.167
		Na2CO3/CH3COOH	5.54721
		CoSO4 7H2O/SoCl2	745.38

## Sheet: Figure 4a
	Latent cooling
	Time	oC		Time	g
	1	25		0	0.32553
	2	25		10	0.32553
	3	25		20	0.34127
	4	25		30	0.29412
	5	25		40	0.38842
	6	25		50	0.32573
	7	25		60	0.30999
	8	25		70	0.32566
	9	25		80	0.32566
	10	25		90	0.32566
	11	25		100	0.32566
	12	25		110	0.30992
	13	25		120	0.32559
	14	25		130	0.30986
	15	25		140	0.32553
	16	25		150	0.30979
	17	25		160	0.32546
	18	25		170	0.32546
	19	25		180	0.32546
	20	25		190	0.30972
	21	25		200	0.30965
	22	24.9		210	0.32532
	23	24.9		220	0.30958
	24	24.9		230	0.30951
	25	25		240	0.30944
	26	25		250	0.32512
	27	24.9		260	0.30937
	28	24.9		270	0.32505
	29	25		280	0.3093
	30	25		290	0.29349
	31	24.9		300	0.32484
	32	24.9		310	0.32484
	33	24.9		320	0.29335
	34	24.9		330	0.32471
	35	24.9		340	0.30896
	36	24.9		350	0.29314
	37	24.9		360	0.3245
	38	24.9		370	0.30875
	39	24.9		380	0.29293
	40	25		390	0.32429
	41	25.1		400	0.2928
	42	25.1		410	0.30841
	43	24.9		420	0.32409
	44	24.8		430	0.29259
	45	24.8		440	0.32395
	46	24.8		450	0.29245
	47	24.8		460	0.29231
	48	24.8		470	0.32368
	49	24.7		480	0.30792
	50	24.7		490	0.30786
	51	24.7		500	0.30779
	52	24.7		510	0.30772
	53	24.7		520	0.29189
	54	24.7		530	0.30751
	55	24.7		540	0.3232
	56	24.7		550	0.29168
	57	24.6		560	0.3073
	58	24.6		570	0.29147
	59	24.7		580	0.32286
	60	24.7		590	0.29134
	61	24.7		600	0.30696
	62	24.7		610	0.29113
	63	24.7		620	0.32252
	64	24.7		630	0.29099
	65	24.7		640	0.32238
	66	24.7		650	0.29085
	67	24.8		660	0.29071
	68	24.8		670	0.32211
	69	24.8		680	0.30634
	70	24.8		690	0.30627
	71	24.8		700	0.3062
	72	24.8		710	0.30613
	73	24.8		720	0.32183
	74	24.8		730	0.27452
	75	24.8		740	0.29008
	76	24.8		750	0.33726
	77	24.8		760	0.29001
	78	24.8		770	0.32142
	79	24.8		780	0.28987
	80	24.8		790	0.32128
	81	24.8		800	0.28974
	82	24.8		810	0.30537
	83	24.8		820	0.3053
	84	24.8		830	0.32101
	85	24.8		840	0.28946
	86	24.8		850	0.28932
	87	24.8		860	0.28918
	88	24.8		870	0.30482
	89	24.8		880	0.33631
	90	24.8		890	0.28904
	91	24.8		900	0.32046
	92	24.8		910	0.2889
	93	24.8		920	0.32033
	94	24.8		930	0.27298
	95	24.8		940	0.28855
	96	24.8		950	0.3042
	97	24.8		960	0.30413
	98	24.8		970	0.33563
	99	24.8		980	0.28834
	100	24.8		990	0.30399
	101	24.8		1000	0.28814
	102	24.8		1010	0.31957
	103	24.8		1020	0.31957
	104	24.8		1030	0.288
	105	24.8		1040	0.25628
	106	24.8		1050	0.36654
	107	24.8		1060	0.272
	108	24.8		1070	0.31916
	109	24.8		1080	0.30337
	110	24.8		1090	0.33489
	111	24.8		1100	0.30337
	112	24.8		1110	0.25593
	113	24.8		1120	0.30303
	114	24.8		1130	0.30296
	115	24.8		1140	0.28709
	116	24.8		1150	0.28695
	117	24.9		1160	0.35001
	118	24.9		1170	0.27116
	119	24.9		1180	0.27095
	120	24.9		1190	0.36554
	121	24.9		1200	0.28675
	122	24.9		1210	0.30241
	123	25		1220	0.31814
	124	25		1230	0.27074
	125	24.9		1240	0.30213
	126	24.9		1250	0.30206
	127	24.9		1260	0.28619
	128	24.9		1270	0.38087
	129	24.9		1280	0.28633
	130	24.9		1290	0.27039
	131	24.9		1300	0.33339
	132	24.9		1310	0.28605
	133	24.9		1320	0.31752
	134	24.9		1330	0.36494
	135	24.9		1340	0.25451
	136	24.9		1350	0.25423
	137	24.9		1360	0.30137
	138	24.9		1370	0.26969
	139	25		1380	0.34853
	140	25		1390	0.30123
	141	25		1400	0.31697
	142	25		1410	0.30116
	143	24.9		1420	0.25367
	144	24.9		1430	0.33244
	145	25		1440	0.3167
	146	25		1450	0.3167
	147	25		1460	0.33251
	148	25		1470	0.31677
	149	25		1480	0.25352
	150	25		1490	0.31649
	151	25		1500	0.30068
	152	25		1510	0.30061
	153	25		1520	0.28473
	154	25		1530	0.30041
	155	25		1540	0.2687
	156	25		1550	0.28431
	157	25		1560	0.28417
	158	25		1570	0.31567
	159	25		1580	0.39477
	160	25		1590	0.3002
	161	25.1		1600	0.31595
	162	25.1		1610	0.22104
	163	25.1		1620	0.29972
	164	25.1		1630	0.34711
	165	25.1		1640	0.31561
	166	25.1		1650	0.22068
	167	25.1		1660	0.36267
	168	25.1		1670	0.26793
	169	25.1		1680	0.26772
	170	25.1		1690	0.34664
	171	25.1		1700	0.3626
	172	25.1		1710	0.31533
	173	25.1		1720	0.25204
	174	25.1		1730	0.25176
	175	25.1		1740	0.34644
	176	25.1		1750	0.28327
	177	25.1		1760	0.29896
	178	25.2		1770	0.33054
	179	25.2		1780	0.36227
	180	25.2		1790	0.25169
	181	25.1		1800	0.31472
	182	25.1		1810	0.28306
	183	25.1		1820	0.28292
	184	25.1		1830	0.33027
	185	25.1		1840	0.25119
	186	25.1		1850	0.31424
	187	25.1		1860	0.31424
	188	25.1		1870	0.26674
	189	25.1		1880	0.32987
	190	25.1		1890	0.34577
	191	25.1		1900	0.2984
	192	25.2		1910	0.2825
	193	25.2		1920	0.32987
	194	25.2		1930	0.2191
	195	25.2		1940	0.37703
	196	25.2		1950	0.23479
	197	25.2		1960	0.28195
	198	25.2		1970	0.32932
	199	25.2		1980	0.26604
	200	25.2		1990	0.32919
	201	25.2		2000	0.31342
	202	25.2		2010	0.29758
	203	25.3		2020	0.34503
	204	25.3		2030	0.26597
	205	25.2		2040	0.2816
	206	25.2		2050	0.26562
	207	25.2		2060	0.32878
	208	25.2		2070	0.29716
	209	25.2		2080	0.36046
	210	25.3		2090	0.34482
	211	25.3		2100	0.29744
	212	25.3		2110	0.31321
	213	25.3		2120	0.28153
	214	25.3		2130	0.32892
	215	25.3		2140	0.26562
	216	25.3		2150	0.24957
	217	25.3		2160	0.3602
	218	25.3		2170	0.31287
	219	25.3		2180	0.23365
	220	25.3		2190	0.32837
	221	25.3		2200	0.37598
	222	25.3		2210	0.29703
	223	25.3		2220	0.28111
	224	25.3		2230	0.23344
	225	25.4		2240	0.28063
	226	25.4		2250	0.34388
	227	25.4		2260	0.28063
	228	25.4		2270	0.40728
	229	25.4		2280	0.29675
	230	25.4		2290	0.26499
	231	25.4		2300	0.26478
	232	25.4		2310	0.35966
	233	25.4		2320	0.28063
	234	25.4		2330	0.34388
	235	25.4		2340	0.24893
	236	25.4		2350	0.2328
	237	25.4		2360	0.39097
	238	25.4		2370	0.24865
	239	25.5		2380	0.32763
	240	25.5		2390	0.3911
	241	25.5		2400	0.21709
	242	25.5		2410	0.39103
	243	25.5		2420	0.24872
	244	25.5		2430	0.28014
	245	25.6		2440	0.26415
	246	25.6		2450	0.27979
	247	25.6		2460	0.29551
	248	25.5		2470	0.39057
	249	25.5		2480	0.23237
	250	25.5		2490	0.29544
	251	25.6		2500	0.3588
	252	25.6		2510	0.32729
	253	25.5		2520	0.3115
	254	25.6		2530	0.3115
	255	25.6		2540	0.21637
	256	25.6		2550	0.39038
	257	25.5		2560	0.23216
	258	25.6		2570	0.29523
	259	25.6		2580	0.3586
	260	25.6		2590	0.31123
	261	25.6		2600	0.3588
	262	25.6		2610	0.24801
	263	25.6		2620	0.32701
	264	25.6		2630	0.27951
	265	25.7		2640	0.31109
	266	25.7		2650	0.2318
	267	25.7		2660	0.27903
	268	25.7		2670	0.3582
	269	25.7		2680	0.23152
	270	25.7		2690	0.37392
	271	25.7		2700	0.34247
	272	25.7		2710	0.35846
	273	25.7		2720	0.24766
	274	25.7		2730	0.2791
	275	25.7		2740	0.27896
	276	25.7		2750	0.34227
	277	25.7		2760	0.23137
	278	25.8		2770	0.3262
	279	25.8		2780	0.35799
	280	25.8		2790	0.34233
	281	25.7		2800	0.24731
	282	25.7		2810	0.31047
	283	25.7		2820	0.31047
	284	25.7		2830	0.3422
	285	25.8		2840	0.24716
	286	25.8		2850	0.24688
	287	25.8		2860	0.37353
	288	25.8		2870	0.24688
	289	25.8		2880	0.26247
	290	25.8		2890	0.3892
	291	25.8		2900	0.3102
	292	25.8		2910	0.3102
	293	25.8		2920	0.23088
	294	25.8		2930	0.29399
	295	25.9		2940	0.32566
	296	25.9		2950	0.34159
	297	25.9		2960	0.2624
	298	25.9		2970	0.405
	299	25.9		2980	0.23088
	300	25.9		2990	0.30986
	301	26		3000	0.34159
	302	26		3010	0.34173
	303	26		3020	0.34186
	304	25.9		3030	0.18335
	305	25.9		3040	0.24625
	306	25.9		3050	0.40467
	307	25.9		3060	0.24639
	308	25.9		3070	0.30958
	309	25.9		3080	0.34132
	310	25.9		3090	0.27798
	311	26		3100	0.30958
	312	26		3110	0.27784
	313	26		3120	0.35706
	314	25.9		3130	0.29378
	315	25.9		3140	0.30958
	316	25.9		3150	0.27784
	317	26		3160	0.26183
	318	26		3170	0.37273
	319	26		3180	0.24603
	320	26		3190	0.42035
	321	26		3200	0.27798
	322	26		3210	0.34132
	323	26		3220	0.24625
	324	26		3230	0.30945
	325	26		3240	0.21422
	326	26		3250	0.30904
	327	26.1		3260	0.27729
	328	26.1		3270	0.35653
	329	26.1		3280	0.32498
	330	26.1		3290	0.22981
	331	26.2		3300	0.29296
	332	26.3		3310	0.32464
	333	26.3		3320	0.29296
	334	26.2		3330	0.37227
	335	26.2		3340	0.26141
	336	26.2		3350	0.27708
	337	26.2		3360	0.32457
	338	26.2		3370	0.29289
	339	26.2		3380	0.26106
	340	26.2		3390	0.46728
	341	26.2		3400	0.24568
	342	26.2		3410	0.3089
	343	26.2		3420	0.3724
	344	26.2		3430	0.18219
	345	26.2		3440	0.29275
	346	26.3		3450	0.29268
	347	26.3		3460	0.29261
	348	26.3		3470	0.35606
	349	26.3		3480	0.37214
	350	26.3		3490	0.19777
	351	26.3		3500	0.38782
	352	26.4		3510	0.27701
	353	26.4		3520	0.30863
	354	26.4		3530	0.35626
	355	26.4		3540	0.1977
	356	26.4		3550	0.27659
	357	26.4		3560	0.29233
	358	26.4		3570	0.27638
	359	26.4		3580	0.43507
	360	26.5		3590	0.26092
	361	26.5		3600	0.26071
	362	26.5		3610	0.38756
	363	26.5		3620	0.26085
	364	26.5		3630	0.27652
	365	26.5		3640	0.35579
	366	26.5		3650	0.22895
	367	26.5		3660	0.29213
	368	26.5		3670	0.40324
	369	26.5		3680	0.21307
	370	26.5		3690	0.38736
	371	26.5		3700	0.38769
	372	26.5		3710	0.1816
	373	26.5		3720	0.33984
	374	26.6		3730	0.27645
	375	26.6		3740	0.26043
	376	26.5		3750	0.26022
	377	26.5		3760	0.29178
	378	26.5		3770	0.3076
	379	26.5		3780	0.46646
	380	26.5		3790	0.24476
	381	26.6		3800	0.24448
	382	26.6		3810	0.35539
	383	26.7		3820	0.27618
	384	26.7		3830	0.35546
	385	26.7		3840	0.24448
	386	26.7		3850	0.26008
	387	26.7		3860	0.29164
	388	26.7		3870	0.30746
	389	26.7		3880	0.27569
	390	26.8		3890	0.45032
	391	26.8		3900	0.21264
	392	26.8		3910	0.25987
	393	26.8		3920	0.45032
	394	26.8		3930	0.24441
	395	26.8		3940	0.22824
	396	26.8		3950	0.3391
	397	26.8		3960	0.24391
	398	26.8		3970	0.37075
	399	26.8		3980	0.2598
	400	26.8		3990	0.25959
	401	26.8		4000		121.729
	402	26.8
	403	26.9
	404	27
	405	27
	406	26.9
	407	26.9
	408	26.9
	409	26.9
	410	27
	411	27
	412	27
	413	27
	414	26.9
	415	26.9
	416	27
	417	27
	418	27
	419	27
	420	27
	421	27.1
	422	27.1
	423	27
	424	27
	425	27
	426	27.1
	427	27.1
	428	27.1
	429	27.1
	430	27.1
	431	27.1
	432	27.1
	433	27.2
	434	27.2
	435	27.2
	436	27.2
	437	27.2
	438	27.2
	439	27.2
	440	27.2
	441	27.3
	442	27.3
	443	27.3
	444	27.3
	445	27.4
	446	27.4
	447	27.4
	448	27.4
	449	27.4
	450	27.3
	451	27.3
	452	27.4
	453	27.4
	454	27.4
	455	27.4
	456	27.4
	457	27.4
	458	27.4
	459	27.5
	460	27.5
	461	27.5
	462	27.5
	463	27.6
	464	27.6
	465	27.7
	466	27.7
	467	27.7
	468	27.6
	469	27.6
	470	27.7
	471	27.7
	472	27.6
	473	27.6
	474	27.7
	475	27.7
	476	27.7
	477	27.7
	478	27.7
	479	27.7
	480	27.7
	481	27.7
	482	27.7
	483	27.7
	484	27.7
	485	27.7
	486	27.7
	487	27.7
	488	27.7
	489	27.8
	490	27.8
	491	27.8
	492	27.8
	493	27.8
	494	27.8
	495	27.8
	496	27.8
	497	27.8
	498	27.8
	499	27.8
	500	27.9
	501	27.9
	502	27.9
	503	28
	504	28
	505	28
	506	28
	507	28
	508	28
	509	28
	510	28
	511	28
	512	28
	513	28
	514	28
	515	28
	516	28
	517	28
	518	28.1
	519	28.1
	520	28.1
	521	28.1
	522	28.1
	523	28.2
	524	28.2
	525	28.2
	526	28.2
	527	28.3
	528	28.3
	529	28.3
	530	28.3
	531	28.3
	532	28.4
	533	28.4
	534	28.4
	535	28.4
	536	28.4
	537	28.4
	538	28.4
	539	28.4
	540	28.4
	541	28.4
	542	28.4
	543	28.5
	544	28.5
	545	28.4
	546	28.4
	547	28.4
	548	28.4
	549	28.4
	550	28.4
	551	28.4
	552	28.4
	553	28.4
	554	28.6
	555	28.6
	556	28.6
	557	28.6
	558	28.6
	559	28.6
	560	28.6
	561	28.6
	562	28.7
	563	28.7
	564	28.7
	565	28.7
	566	28.7
	567	28.7
	568	28.7
	569	28.7
	570	28.7
	571	28.7
	572	28.7
	573	28.8
	574	28.8
	575	28.8
	576	28.8
	577	28.8
	578	28.9
	579	28.9
	580	28.9
	581	28.9
	582	28.9
	583	28.9
	584	28.9
	585	28.9
	586	28.9
	587	29
	588	29
	589	29
	590	28.9
	591	28.9
	592	29
	593	29
	594	29
	595	29
	596	29
	597	29
	598	29
	599	29
	600	29
	601	29.1
	602	29.1
	603	29.1
	604	29.1
	605	29.1
	606	29.1
	607	29.1
	608	29.1
	609	29.1
	610	29.1
	611	29.2
	612	29.2
	613	29.2
	614	29.2
	615	29.2
	616	29.3
	617	29.3
	618	29.3
	619	29.4
	620	29.4
	621	29.4
	622	29.4
	623	29.4
	624	29.4
	625	29.4
	626	29.4
	627	29.4
	628	29.5
	629	29.5
	630	29.4
	631	29.4
	632	29.4
	633	29.5
	634	29.5
	635	29.5
	636	29.6
	637	29.6
	638	29.6
	639	29.6
	640	29.6
	641	29.6
	642	29.6
	643	29.6
	644	29.6
	645	29.6
	646	29.6
	647	29.6
	648	29.6
	649	29.6
	650	29.6
	651	29.6
	652	29.6
	653	29.7
	654	29.7
	655	29.7
	656	29.7
	657	29.7
	658	29.7
	659	29.8
	660	29.8
	661	29.8
	662	29.8
	663	29.8
	664	29.8
	665	29.8
	666	29.8
	667	30
	668	30
	669	30
	670	30
	671	30
	672	30
	673	30
	674	30
	675	30
	676	30
	677	30
	678	30
	679	29.9
	680	29.9
	681	30
	682	30
	683	30
	684	30
	685	30
	686	30
	687	30
	688	30.1
	689	30.1
	690	30.1
	691	30.1
	692	30.1
	693	30.1
	694	30.1
	695	30.1
	696	30.1
	697	30.1
	698	30.1
	699	30.2
	700	30.2
	701	30.2
	702	30.2
	703	30.2
	704	30.2
	705	30.2
	706	30.2
	707	30.2
	708	30.2
	709	30.2
	710	30.2
	711	30.3
	712	30.4
	713	30.4
	714	30.4
	715	30.4
	716	30.4
	717	30.4
	718	30.4
	719	30.4
	720	30.4
	721	30.4
	722	30.4
	723	30.4
	724	30.4
	725	30.4
	726	30.4
	727	30.4
	728	30.4
	729	30.4
	730	30.4
	731	30.4
	732	30.5
	733	30.5
	734	30.5
	735	30.5
	736	30.6
	737	30.6
	738	30.6
	739	30.6
	740	30.6
	741	30.7
	742	30.7
	743	30.7
	744	30.7
	745	30.7
	746	30.8
	747	30.8
	748	30.8
	749	30.8
	750	30.9
	751	30.9
	752	30.9
	753	30.9
	754	30.9
	755	30.9
	756	30.8
	757	30.8
	758	30.7
	759	30.7
	760	30.7
	761	30.8
	762	30.8
	763	30.8
	764	30.8
	765	30.8
	766	30.8
	767	30.8
	768	30.9
	769	30.9
	770	30.9
	771	31
	772	31
	773	31
	774	31
	775	31
	776	31
	777	31
	778	31
	779	31
	780	31
	781	31
	782	31
	783	31
	784	31
	785	31
	786	31
	787	31
	788	31
	789	31.1
	790	31.1
	791	31.2
	792	31.2
	793	31.2
	794	31.1
	795	31.1
	796	31.2
	797	31.2
	798	31.2
	799	31.2
	800	31.2
	801	31.2
	802	31.2
	803	31.3
	804	31.3
	805	31.2
	806	31.2
	807	31.3
	808	31.3
	809	31.3
	810	31.4
	811	31.4
	812	31.5
	813	31.5
	814	31.5
	815	31.5
	816	31.5
	817	31.5
	818	31.5
	819	31.5
	820	31.5
	821	31.5
	822	31.5
	823	31.5
	824	31.5
	825	31.5
	826	31.5
	827	31.5
	828	31.5
	829	31.5
	830	31.6
	831	31.6
	832	31.6
	833	31.6
	834	31.7
	835	31.7
	836	31.7
	837	31.7
	838	31.6
	839	31.6
	840	31.6
	841	31.6
	842	31.7
	843	31.8
	844	31.8
	845	31.8
	846	31.8
	847	31.8
	848	31.8
	849	31.8
	850	31.8
	851	31.8
	852	31.9
	853	31.9
	854	32
	855	32
	856	32.1
	857	32.1
	858	32.1
	859	32.1
	860	32.1
	861	32
	862	32
	863	32
	864	32
	865	32
	866	32
	867	32.1
	868	32.1
	869	32.1
	870	32.2
	871	32.2
	872	32.2
	873	32.2
	874	32.2
	875	32.3
	876	32.3
	877	32.3
	878	32.3
	879	32.3
	880	32.3
	881	32.3
	882	32.3
	883	32.4
	884	32.4
	885	32.4
	886	32.4
	887	32.4
	888	32.4
	889	32.3
	890	32.3
	891	32.2
	892	32.1
	893	32.1
	894	32.1
	895	32.1
	896	32.3
	897	32.3
	898	32.3
	899	32.4
	900	32.4
	901	32.4
	902	32.4
	903	32.4
	904	32.4
	905	32.4
	906	32.4
	907	32.3
	908	32.3
	909	32.4
	910	32.4
	911	32.4
	912	32.4
	913	32.4
	914	32.4
	915	32.5
	916	32.5
	917	32.6
	918	32.6
	919	32.7
	920	32.7
	921	32.6
	922	32.6
	923	32.7
	924	32.7
	925	32.7
	926	32.7
	927	32.7
	928	32.7
	929	32.7
	930	32.6
	931	32.6
	932	32.6
	933	32.6
	934	32.6
	935	32.7
	936	32.7
	937	32.8
	938	32.9
	939	32.9
	940	32.9
	941	32.9
	942	32.9
	943	33
	944	33
	945	33
	946	33
	947	33
	948	33
	949	33
	950	33
	951	33.1
	952	33.1
	953	33.1
	954	33.2
	955	33.2
	956	33.2
	957	33.2
	958	33.2
	959	33.2
	960	33.2
	961	33.2
	962	33.2
	963	33.2
	964	33.3
	965	33.4
	966	33.4
	967	33.4
	968	33.4
	969	33.3
	970	33.3
	971	33.3
	972	33.2
	973	33.2
	974	33.2
	975	33.2
	976	33.2
	977	33.2
	978	33.2
	979	33.2
	980	33.2
	981	33.2
	982	33.2
	983	33.1
	984	33.1
	985	33.1
	986	33.1
	987	33.2
	988	33.2
	989	33.3
	990	33.3
	991	33.4
	992	33.4
	993	33.4
	994	33.3
	995	33.3
	996	33.3
	997	33.3
	998	33.3
	999	33.4
	1000	33.5
	1001	33.5
	1002	33.5
	1003	33.5
	1004	33.5
	1005	33.6
	1006	33.6
	1007	33.7
	1008	33.7
	1009	33.7
	1010	33.7
	1011	33.7
	1012	33.7
	1013	33.6
	1014	33.6
	1015	33.6
	1016	33.5
	1017	33.5
	1018	33.6
	1019	33.6
	1020	33.6
	1021	33.7
	1022	33.7
	1023	33.8
	1024	33.8
	1025	33.7
	1026	33.6
	1027	33.6
	1028	33.7
	1029	33.7
	1030	33.7
	1031	33.7
	1032	33.7
	1033	33.6
	1034	33.7
	1035	33.7
	1036	33.7
	1037	33.7
	1038	33.7
	1039	33.8
	1040	33.8
	1041	33.9
	1042	33.9
	1043	34
	1044	34
	1045	34.1
	1046	34.1
	1047	34.2
	1048	34.2
	1049	34.2
	1050	34.3
	1051	34.3
	1052	34.3
	1053	34.3
	1054	34.2
	1055	34.2
	1056	34.1
	1057	34.1
	1058	34.1
	1059	34.1
	1060	34
	1061	34
	1062	34.1
	1063	34.1
	1064	34.1
	1065	34.1
	1066	34.1
	1067	34.1
	1068	34.1
	1069	34.2
	1070	34.3
	1071	34.3
	1072	34.3
	1073	34.3
	1074	34.3
	1075	34.3
	1076	34.5
	1077	34.5
	1078	34.5
	1079	34.5
	1080	34.4
	1081	34.3
	1082	34.3
	1083	34.3
	1084	34.3
	1085	34.3
	1086	34.3
	1087	34.3
	1088	34.3
	1089	34.4
	1090	34.4
	1091	34.4
	1092	34.4
	1093	34.4
	1094	34.4
	1095	34.4
	1096	34.4
	1097	34.4
	1098	34.3
	1099	34.3
	1100	34.3
	1101	34.3
	1102	34.2
	1103	34.2
	1104	34.2
	1105	34.2
	1106	34.2
	1107	34.2
	1108	34.2
	1109	34.3
	1110	34.4
	1111	34.4
	1112	34.5
	1113	34.5
	1114	34.5
	1115	34.6
	1116	34.6
	1117	34.6
	1118	34.7
	1119	34.7
	1120	34.8
	1121	34.8
	1122	34.8
	1123	34.8
	1124	34.8
	1125	34.9
	1126	34.9
	1127	34.9
	1128	34.9
	1129	34.9
	1130	34.9
	1131	34.9
	1132	34.9
	1133	34.9
	1134	34.9
	1135	34.9
	1136	35
	1137	35
	1138	35
	1139	35
	1140	35
	1141	35
	1142	35
	1143	35
	1144	35
	1145	35
	1146	35
	1147	35.1
	1148	35.1
	1149	35.1
	1150	35.2
	1151	35.2
	1152	35.2
	1153	35.3
	1154	35.3
	1155	35.3
	1156	35.3
	1157	35.4
	1158	35.4
	1159	35.5
	1160	35.5
	1161	35.4
	1162	35.4
	1163	35.4
	1164	35.3
	1165	35.2
	1166	35.2
	1167	35.2
	1168	35.1
	1169	35.1
	1170	35.2
	1171	35.2
	1172	35.2
	1173	35.2
	1174	35.3
	1175	35.3
	1176	35.4
	1177	35.4
	1178	35.5
	1179	35.5
	1180	35.5
	1181	35.5
	1182	35.6
	1183	35.6
	1184	35.6
	1185	35.6
	1186	35.6
	1187	35.7
	1188	35.7
	1189	35.7
	1190	35.8
	1191	35.8
	1192	35.7
	1193	35.5
	1194	35.4
	1195	35.4
	1196	35.4
	1197	35.4
	1198	35.4
	1199	35.5
	1200	35.5
	1201	35.5
	1202	35.5
	1203	35.5
	1204	35.5
	1205	35.4
	1206	35.4
	1207	35.5
	1208	35.5
	1209	35.6
	1210	35.7
	1211	35.7
	1212	35.7
	1213	35.7
	1214	35.6
	1215	35.6
	1216	35.6
	1217	35.6
	1218	35.6
	1219	35.6
	1220	35.7
	1221	35.8
	1222	35.8
	1223	35.8
	1224	35.8
	1225	35.7
	1226	35.7
	1227	35.7
	1228	35.7
	1229	35.7
	1230	35.7
	1231	35.8
	1232	35.8
	1233	35.8
	1234	35.9
	1235	35.9
	1236	35.9
	1237	35.9
	1238	35.9
	1239	36
	1240	36
	1241	36.1
	1242	36.1
	1243	36.1
	1244	36.2
	1245	36.2
	1246	36.3
	1247	36.3
	1248	36.3
	1249	36.3
	1250	36.3
	1251	36.2
	1252	36.2
	1253	36.2
	1254	36.1
	1255	36.1
	1256	36.1
	1257	36.1
	1258	36.1
	1259	36.1
	1260	36.2
	1261	36.3
	1262	36.3
	1263	36.3
	1264	36.4
	1265	36.4
	1266	36.5
	1267	36.5
	1268	36.5
	1269	36.5
	1270	36.5
	1271	36.5
	1272	36.5
	1273	36.5
	1274	36.5
	1275	36.5
	1276	36.5
	1277	36.4
	1278	36.3
	1279	36.2
	1280	36.1
	1281	36.1
	1282	36.1
	1283	36.2
	1284	36.3
	1285	36.3
	1286	36.3
	1287	36.3
	1288	36.3
	1289	36.3
	1290	36.3
	1291	36.3
	1292	36.4
	1293	36.4
	1294	36.4
	1295	36.4
	1296	36.5
	1297	36.5
	1298	36.6
	1299	36.6
	1300	36.6
	1301	36.6
	1302	36.6
	1303	36.5
	1304	36.4
	1305	36.3
	1306	36.3
	1307	36.4
	1308	36.5
	1309	36.5
	1310	36.5
	1311	36.5
	1312	36.3
	1313	36.3
	1314	36.3
	1315	36.3
	1316	36.3
	1317	36.4
	1318	36.5
	1319	36.5
	1320	36.6
	1321	36.7
	1322	36.7
	1323	36.7
	1324	36.8
	1325	36.9
	1326	36.9
	1327	37
	1328	37
	1329	36.9
	1330	36.9
	1331	36.7
	1332	36.7
	1333	36.8
	1334	36.7
	1335	36.7
	1336	36.7
	1337	36.6
	1338	36.6
	1339	36.6
	1340	36.4
	1341	36.4
	1342	36.3
	1343	36.4
	1344	36.5
	1345	36.6
	1346	36.6
	1347	36.6
	1348	36.6
	1349	36.7
	1350	36.7
	1351	36.8
	1352	36.9
	1353	36.9
	1354	36.9
	1355	36.9
	1356	37
	1357	37.1
	1358	37.1
	1359	37.1
	1360	37.2
	1361	37.2
	1362	37.2
	1363	37.3
	1364	37.3
	1365	37.2
	1366	37.2
	1367	37.3
	1368	37.3
	1369	37.3
	1370	37.3
	1371	37.3
	1372	37.3
	1373	37.3
	1374	37.3
	1375	37.3
	1376	37.4
	1377	37.4
	1378	37.5
	1379	37.5
	1380	37.5
	1381	37.6
	1382	37.6
	1383	37.6
	1384	37.6
	1385	37.5
	1386	37.5
	1387	37.5
	1388	37.5
	1389	37.5
	1390	37.4
	1391	37.4
	1392	37.3
	1393	37.3
	1394	37.4
	1395	37.4
	1396	37.5
	1397	37.5
	1398	37.5
	1399	37.5
	1400	37.5
	1401	37.5
	1402	37.5
	1403	37.5
	1404	37.5
	1405	37.5
	1406	37.5
	1407	37.6
	1408	37.6
	1409	37.5
	1410	37.5
	1411	37.5
	1412	37.5
	1413	37.4
	1414	37.4
	1415	37.4
	1416	37.4
	1417	37.4
	1418	37.5
	1419	37.6
	1420	37.6
	1421	37.6
	1422	37.6
	1423	37.7
	1424	37.7
	1425	37.7
	1426	37.7
	1427	37.8
	1428	37.9
	1429	37.9
	1430	37.9
	1431	38
	1432	38
	1433	38
	1434	37.9
	1435	37.9
	1436	37.9
	1437	37.9
	1438	37.9
	1439	37.9
	1440	37.9
	1441	37.9
	1442	37.8
	1443	37.8
	1444	37.8
	1445	37.8
	1446	37.8
	1447	37.8
	1448	37.8
	1449	37.8
	1450	37.9
	1451	37.9
	1452	38
	1453	38.1
	1454	38.1
	1455	38.1
	1456	38
	1457	37.9
	1458	37.9
	1459	37.9
	1460	37.9
	1461	37.9
	1462	37.9
	1463	38
	1464	38
	1465	38
	1466	38
	1467	37.9
	1468	37.9
	1469	37.9
	1470	37.8
	1471	37.8
	1472	37.8
	1473	37.8
	1474	37.8
	1475	37.8
	1476	37.8
	1477	37.8
	1478	37.8
	1479	37.8
	1480	37.8
	1481	37.8
	1482	37.8
	1483	37.8
	1484	37.8
	1485	37.8
	1486	37.8
	1487	37.9
	1488	37.9
	1489	38
	1490	38.1
	1491	38.2
	1492	38.2
	1493	38.3
	1494	38.3
	1495	38.3
	1496	38.3
	1497	38.3
	1498	38.2
	1499	38.2
	1500	38.2
	1501	38.2
	1502	38.2
	1503	38.2
	1504	38.3
	1505	38.3
	1506	38.3
	1507	38.3
	1508	38.3
	1509	38.3
	1510	38.3
	1511	38.3
	1512	38.4
	1513	38.4
	1514	38.4
	1515	38.4
	1516	38.4
	1517	38.5
	1518	38.5
	1519	38.5
	1520	38.4
	1521	38.4
	1522	38.4
	1523	38.4
	1524	38.4
	1525	38.4
	1526	38.4
	1527	38.4
	1528	38.4
	1529	38.4
	1530	38.4
	1531	38.6
	1532	38.6
	1533	38.7
	1534	38.7
	1535	38.7
	1536	38.7
	1537	38.7
	1538	38.7
	1539	38.7
	1540	38.7
	1541	38.7
	1542	38.7
	1543	38.7
	1544	38.8
	1545	38.8
	1546	38.9
	1547	38.9
	1548	38.9
	1549	39
	1550	39
	1551	39
	1552	39
	1553	39.1
	1554	39.1
	1555	39.1
	1556	39.2
	1557	39.2
	1558	39.2
	1559	39.2
	1560	39.2
	1561	39.2
	1562	39.2
	1563	39.2
	1564	39.2
	1565	39.2
	1566	39.2
	1567	39.3
	1568	39.3
	1569	39.4
	1570	39.4
	1571	39.4
	1572	39.4
	1573	39.4
	1574	39.4
	1575	39.4
	1576	39.4
	1577	39.4
	1578	39.5
	1579	39.5
	1580	39.5
	1581	39.4
	1582	39.4
	1583	39.3
	1584	39.2
	1585	39.1
	1586	39.1
	1587	39
	1588	39
	1589	39
	1590	38.9
	1591	38.9
	1592	39
	1593	39
	1594	39
	1595	39
	1596	39
	1597	39
	1598	39
	1599	38.9
	1600	38.9
	1601	39
	1602	39.1
	1603	39.2
	1604	39.2
	1605	39.2
	1606	39.1
	1607	39
	1608	38.9
	1609	38.9
	1610	39
	1611	39
	1612	39
	1613	39.1
	1614	39.1
	1615	39.2
	1616	39.2
	1617	39.3
	1618	39.3
	1619	39.3
	1620	39.5
	1621	39.6
	1622	39.7
	1623	39.7
	1624	39.6
	1625	39.6
	1626	39.6
	1627	39.6
	1628	39.6
	1629	39.6
	1630	39.7
	1631	39.7
	1632	39.8
	1633	39.8
	1634	39.8
	1635	39.8
	1636	39.7
	1637	39.7
	1638	39.5
	1639	39.5
	1640	39.5
	1641	39.5
	1642	39.5
	1643	39.5
	1644	39.5
	1645	39.5
	1646	39.5
	1647	39.5
	1648	39.4
	1649	39.4
	1650	39.4
	1651	39.5
	1652	39.5
	1653	39.6
	1654	39.7
	1655	39.7
	1656	39.7
	1657	39.8
	1658	40
	1659	40
	1660	40
	1661	40.1
	1662	40.1
	1663	40.1
	1664	40.1
	1665	40
	1666	40
	1667	39.9
	1668	39.9
	1669	39.8
	1670	39.8
	1671	39.8
	1672	39.8
	1673	39.8
	1674	39.9
	1675	39.9
	1676	40
	1677	40
	1678	39.9
	1679	39.9
	1680	40
	1681	40.1
	1682	40.1
	1683	40.2
	1684	40.2
	1685	40.2
	1686	40.2
	1687	40.2
	1688	40.3
	1689	40.3
	1690	40.4
	1691	40.4
	1692	40.4
	1693	40.4
	1694	40.3
	1695	40.3
	1696	40.3
	1697	40.2
	1698	40.2
	1699	40.3
	1700	40.3
	1701	40.2
	1702	40.2
	1703	40.1
	1704	40.1
	1705	40.1
	1706	40.1
	1707	40.1
	1708	40.1
	1709	40
	1710	40
	1711	39.9
	1712	39.9
	1713	39.9
	1714	39.9
	1715	39.9
	1716	40
	1717	40
	1718	40
	1719	40
	1720	40
	1721	39.9
	1722	39.9
	1723	39.9
	1724	39.9
	1725	40
	1726	40
	1727	40.1
	1728	40.1
	1729	40.2
	1730	40.2
	1731	40.3
	1732	40.4
	1733	40.4
	1734	40.4
	1735	40.5
	1736	40.5
	1737	40.5
	1738	40.6
	1739	40.7
	1740	40.7
	1741	40.7
	1742	40.7
	1743	40.7
	1744	40.7
	1745	40.8
	1746	40.8
	1747	40.8
	1748	40.8
	1749	40.7
	1750	40.6
	1751	40.5
	1752	40.5
	1753	40.4
	1754	40.4
	1755	40.4
	1756	40.5
	1757	40.5
	1758	40.6
	1759	40.7
	1760	40.7
	1761	40.7
	1762	40.7
	1763	40.7
	1764	40.7
	1765	40.8
	1766	40.8
	1767	40.8
	1768	40.8
	1769	40.8
	1770	40.8
	1771	40.8
	1772	40.9
	1773	40.9
	1774	41
	1775	41
	1776	41
	1777	41
	1778	41
	1779	41
	1780	40.9
	1781	40.7
	1782	40.6
	1783	40.6
	1784	40.6
	1785	40.6
	1786	40.5
	1787	40.5
	1788	40.5
	1789	40.5
	1790	40.4
	1791	40.4
	1792	40.3
	1793	40.3
	1794	40.4
	1795	40.4
	1796	40.6
	1797	40.6
	1798	40.6
	1799	40.7
	1800	40.8
	1801	40.8
	1802	40.8
	1803	40.8
	1804	40.8
	1805	40.7
	1806	40.7
	1807	40.7
	1808	40.7
	1809	40.7
	1810	40.7
	1811	40.8
	1812	40.9
	1813	40.9
	1814	41
	1815	40.9
	1816	40.9
	1817	40.9
	1818	40.9
	1819	40.9
	1820	40.9
	1821	41
	1822	41
	1823	40.9
	1824	40.9
	1825	40.9
	1826	41
	1827	41
	1828	41
	1829	41.1
	1830	41.2
	1831	41.2
	1832	41
	1833	41
	1834	40.9
	1835	40.9
	1836	40.9
	1837	40.9
	1838	41
	1839	41.1
	1840	41.1
	1841	41.1
	1842	41.1
	1843	41.1
	1844	41.1
	1845	41.3
	1846	41.3
	1847	41.3
	1848	41.4
	1849	41.4
	1850	41.5
	1851	41.5
	1852	41.6
	1853	41.6
	1854	41.6
	1855	41.6
	1856	41.6
	1857	41.6
	1858	41.6
	1859	41.6
	1860	41.6
	1861	41.5
	1862	41.4
	1863	41.3
	1864	41.3
	1865	41.2
	1866	41.3
	1867	41.3
	1868	41.3
	1869	41.3
	1870	41.4
	1871	41.5
	1872	41.6
	1873	41.7
	1874	41.7
	1875	41.7
	1876	41.7
	1877	41.8
	1878	41.8
	1879	41.8
	1880	41.8
	1881	41.8
	1882	41.9
	1883	41.9
	1884	41.9
	1885	41.9
	1886	41.9
	1887	41.8
	1888	41.7
	1889	41.7
	1890	41.7
	1891	41.7
	1892	41.6
	1893	41.6
	1894	41.4
	1895	41.4
	1896	41.5
	1897	41.5
	1898	41.4
	1899	41.4
	1900	41.5
	1901	41.5
	1902	41.5
	1903	41.5
	1904	41.5
	1905	41.4
	1906	41.4
	1907	41.4
	1908	41.4
	1909	41.5
	1910	41.5
	1911	41.6
	1912	41.6
	1913	41.6
	1914	41.7
	1915	41.7
	1916	41.5
	1917	41.5
	1918	41.6
	1919	41.7
	1920	41.8
	1921	41.8
	1922	41.8
	1923	41.8
	1924	41.7
	1925	41.7
	1926	41.6
	1927	41.6
	1928	41.6
	1929	41.6
	1930	41.7
	1931	41.7
	1932	41.8
	1933	41.8
	1934	41.9
	1935	41.9
	1936	41.9
	1937	42
	1938	42.2
	1939	42.2
	1940	42.2
	1941	42.3
	1942	42.3
	1943	42.3
	1944	42.2
	1945	42.1
	1946	42.1
	1947	42.1
	1948	42
	1949	42
	1950	41.9
	1951	41.9
	1952	41.9
	1953	41.9
	1954	41.9
	1955	42
	1956	42.1
	1957	42.1
	1958	42.2
	1959	42.2
	1960	42.3
	1961	42.4
	1962	42.4
	1963	42.4
	1964	42.4
	1965	42.4
	1966	42.5
	1967	42.6
	1968	42.6
	1969	42.6
	1970	42.6
	1971	42.6
	1972	42.6
	1973	42.6
	1974	42.6
	1975	42.5
	1976	42.5
	1977	42.5
	1978	42.4
	1979	42.4
	1980	42.4
	1981	42.5
	1982	42.5
	1983	42.5
	1984	42.5
	1985	42.6
	1986	42.6
	1987	42.7
	1988	42.7
	1989	42.7
	1990	42.7
	1991	42.8
	1992	42.8
	1993	42.8
	1994	42.8
	1995	42.8
	1996	42.8
	1997	42.8
	1998	42.9
[truncated: 2,002 more rows]

## Sheet: Figure 4b
	Latent cooling
	Time	oC		Time	g
	0	25		0	0.32023
	1	25.1		10	0.3381
	2	25.1		20	0.35606
	3	25.2		30	0.33786
	4	25.2		40	0.3377
	5	25.2		50	0.35566
	6	25.2		60	0.33746
	7	25.2		70	0.3373
	8	25.2		80	0.35526
	9	25.2		90	0.31894
	10	25.3		100	0.35495
	11	25.3		110	0.33674
	12	25.3		120	0.33658
	13	25.3		130	0.35455
	14	25.3		140	0.35447
	15	25.3		150	0.33626
	16	25.3		160	0.35423
	17	25.4		170	0.29976
	18	25.5		180	0.37197
	19	25.5		190	0.3357
	20	25.5		200	0.35368
	21	25.5		210	0.33546
	22	25.5		220	0.35344
	23	25.5		230	0.33522
	24	25.5		240	0.33506
	25	25.5		250	0.3349
	26	25.5		260	0.35288
	27	25.6		270	0.3528
	28	25.6		280	0.33458
	29	25.6		290	0.33442
	30	25.6		300	0.33426
	31	25.6		310	0.35225
	32	25.6		320	0.33402
	33	25.6		330	0.35201
	34	25.7		340	0.35193
	35	25.7		350	0.3337
	36	25.7		360	0.33354
	37	25.7		370	0.35153
	38	25.8		380	0.3333
	39	25.8		390	0.35129
	40	25.8		400	0.33306
	41	25.8		410	0.35106
	42	25.9		420	0.33282
	43	25.9		430	0.35082
	44	25.9		440	0.33258
	45	25.9		450	0.35058
	46	25.9		460	0.33234
	47	25.9		470	0.33218
	48	25.9		480	0.35018
	49	25.9		490	0.3501
	50	26		500	0.35002
	51	26		510	0.34995
	52	26.1		520	0.3317
	53	26.1		530	0.34971
	54	26.1		540	0.33146
	55	26.1		550	0.34947
	56	26.1		560	0.33122
	57	26.1		570	0.34923
	58	26.1		580	0.34915
	59	26.1		590	0.3309
	60	26.1		600	0.33074
	61	26.1		610	0.34876
	62	26.1		620	0.34868
	63	26.1		630	0.33042
	64	26.2		640	0.34844
	65	26.2		650	0.34836
	66	26.3		660	0.34828
	67	26.3		670	0.33002
	68	26.3		680	0.34804
	69	26.3		690	0.34796
	70	26.3		700	0.3297
	71	26.3		710	0.34772
	72	26.3		720	0.34764
	73	26.3		730	0.32938
	74	26.4		740	0.34741
	75	26.4		750	0.34733
	76	26.4		760	0.32906
	77	26.4		770	0.36527
	78	26.4		780	0.3289
	79	26.5		790	0.32874
	80	26.5		800	0.34677
	81	26.5		810	0.34669
	82	26.5		820	0.34661
	83	26.6		830	0.32834
	84	26.6		840	0.34637
	85	26.6		850	0.36449
	86	26.6		860	0.3281
	87	26.6		870	0.32794
	88	26.6		880	0.34598
	89	26.6		890	0.3459
	90	26.6		900	0.32762
	91	26.6		910	0.36386
	92	26.6		920	0.32746
	93	26.7		930	0.3455
	94	26.7		940	0.34542
	95	26.8		950	0.32714
	96	26.8		960	0.34518
	97	26.8		970	0.36331
	98	26.8		980	0.3269
	99	26.8		990	0.32674
	100	26.9		1000	0.34479
	101	26.9		1010	0.34471
	102	26.9		1020	0.34463
	103	26.9		1030	0.34455
	104	26.9		1040	0.34447
	105	26.9		1050	0.32618
	106	26.9		1060	0.34423
	107	26.9		1070	0.34415
	108	27		1080	0.34407
	109	27		1090	0.32578
	110	27		1100	0.34383
	111	27		1110	0.36197
	112	27		1120	0.32554
	113	27		1130	0.3436
	114	27.1		1140	0.34352
	115	27.1		1150	0.32522
	116	27.1		1160	0.34328
	117	27.1		1170	0.3432
	118	27.1		1180	0.34312
	119	27.1		1190	0.34304
	120	27.2		1200	0.34296
	121	27.2		1210	0.34288
	122	27.2		1220	0.3428
	123	27.2		1230	0.34272
	124	27.2		1240	0.32442
	125	27.2		1250	0.34248
	126	27.3		1260	0.34241
	127	27.3		1270	0.34233
	128	27.3		1280	0.34225
	129	27.3		1290	0.34217
	130	27.4		1300	0.34209
	131	27.4		1310	0.34201
	132	27.4		1320	0.3237
	133	27.4		1330	0.34177
	134	27.4		1340	0.34169
	135	27.4		1350	0.35984
	136	27.4		1360	0.34161
	137	27.4		1370	0.3233
	138	27.4		1380	0.34137
	139	27.4		1390	0.34129
	140	27.5		1400	0.34121
	141	27.5		1410	0.34114
	142	27.5		1420	0.35929
	143	27.5		1430	0.34106
	144	27.6		1440	0.32274
	145	27.6		1450	0.34082
	146	27.6		1460	0.34074
	147	27.6		1470	0.34066
	148	27.6		1480	0.34058
	149	27.6		1490	0.3405
	150	27.6		1500	0.35866
	151	27.7		1510	0.34042
	152	27.7		1520	0.34034
	153	27.7		1530	0.32202
	154	27.7		1540	0.35835
	155	27.7		1550	0.3401
	156	27.7		1560	0.32178
	157	27.8		1570	0.35811
	158	27.8		1580	0.33987
	159	27.8		1590	0.33979
	160	27.8		1600	0.33971
	161	27.8		1610	0.33963
	162	27.9		1620	0.3578
	163	28		1630	0.33955
	164	28		1640	0.33947
	165	28		1650	0.33939
	166	28		1660	0.33931
	167	28		1670	0.35748
	168	28		1680	0.44873
	169	27.9		1690	0.50385
	170	27.9		1700	0.32202
	171	28		1710	0.32186
	172	28		1720	0.3217
	173	28		1730	0.33979
	174	28		1740	0.33971
	175	28.1		1750	0.32138
	176	28.1		1760	0.33947
	177	28.1		1770	0.33939
	178	28.1		1780	0.32106
	179	28.2		1790	0.3574
	180	28.3		1800	0.30265
	181	28.3		1810	0.35717
	182	28.2		1820	0.32066
	183	28.2		1830	0.35701
	184	28.2		1840	0.3205
	185	28.2		1850	0.3386
	186	28.2		1860	0.35677
	187	28.3		1870	0.33852
	188	28.3		1880	0.33844
	189	28.3		1890	0.33836
	190	28.3		1900	0.32002
	191	28.3		1910	0.33812
	192	28.4		1920	0.33804
	193	28.4		1930	0.33796
	194	28.4		1940	0.33788
	195	28.4		1950	0.35606
	196	28.4		1960	0.3378
	197	28.4		1970	0.33772
	198	28.5		1980	0.33764
	199	28.5		1990	0.33756
	200	28.5		2000	0.31922
	201	28.5		2010	0.35559
	202	28.6		2020	0.33733
	203	28.6		2030	0.31898
	204	28.6		2040	0.35536
	205	28.6		2050	0.35536
	206	28.6		2060	0.33709
	207	28.6		2070	0.31874
	208	28.6		2080	0.33685
	209	28.6		2090	0.35504
	210	28.6		2100	0.33677
	211	28.7		2110	0.33669
	212	28.7		2120	0.33661
	213	28.8		2130	0.33653
	214	28.8		2140	0.33645
	215	28.8		2150	0.35465
	216	28.8		2160	0.33637
	217	28.8		2170	0.33629
	218	28.8		2180	0.33621
	219	28.8		2190	0.33613
	220	28.8		2200	0.33606
	221	28.8		2210	0.35425
	222	28.9		2220	0.3177
	223	28.9		2230	0.3541
	224	28.9		2240	0.33582
	225	28.9		2250	0.33574
	226	28.9		2260	0.33566
	227	28.9		2270	0.33558
	228	28.9		2280	0.35378
	229	28.9		2290	0.3355
	230	28.9		2300	0.33542
	231	29		2310	0.33534
	232	29		2320	0.33526
	233	29		2330	0.35347
	234	29		2340	0.3169
	235	29.1		2350	0.35331
	236	29.1		2360	0.33502
	237	29.1		2370	0.33494
	238	29.1		2380	0.35315
	239	29.1		2390	0.33486
	240	29.1		2400	0.35307
	241	29.1		2410	0.33479
	242	29.2		2420	0.31642
	243	29.2		2430	0.35284
	244	29.2		2440	0.35284
	245	29.2		2450	0.33455
	246	29.2		2460	0.33447
	247	29.2		2470	0.33439
	248	29.2		2480	0.33431
	249	29.3		2490	0.33423
	250	29.3		2500	0.35244
	251	29.3		2510	0.33415
	252	29.3		2520	0.33407
	253	29.4		2530	0.33399
	254	29.4		2540	0.33391
	255	29.4		2550	0.35213
	256	29.4		2560	0.33383
	257	29.5		2570	0.33375
	258	29.5		2580	0.33367
	259	29.5		2590	0.35189
	260	29.5		2600	0.3336
	261	29.5		2610	0.33352
	262	29.5		2620	0.35173
	263	29.5		2630	0.33344
	264	29.5		2640	0.33336
	265	29.5		2650	0.33328
	266	29.5		2660	0.3332
	267	29.6		2670	0.33312
	268	29.6		2680	0.35134
	269	29.6		2690	0.35134
	270	29.6		2700	0.33304
	271	29.7		2710	0.33296
	272	29.7		2720	0.33288
	273	29.7		2730	0.3511
	274	29.7		2740	0.3328
	275	29.7		2750	0.33272
	276	29.7		2760	0.33264
	277	29.7		2770	0.35087
	278	29.7		2780	0.33256
	279	29.7		2790	0.35079
	280	29.7		2800	0.33248
	281	29.8		2810	0.3324
	282	29.8		2820	0.33233
	283	29.8		2830	0.35055
	284	29.8		2840	0.35055
	285	29.8		2850	0.31394
	286	29.8		2860	0.3504
	287	29.8		2870	0.33209
	288	29.8		2880	0.35032
	289	29.9		2890	0.33201
	290	29.9		2900	0.33193
	291	29.9		2910	0.33185
	292	29.9		2920	0.33177
	293	30		2930	0.35
	294	30		2940	0.33169
	295	30		2950	0.34992
	296	30		2960	0.34992
	297	30.1		2970	0.3133
	298	30.1		2980	0.34977
	299	30.1		2990	0.33145
	300	30.1		3000	0.31306
	301	30.1		3010	0.36784
	302	30.1		3020	0.33129
	303	30.1		3030	0.34953
	304	30.2		3040	0.33121
	305	30.2		3050	0.33113
	306	30.2		3060	0.33106
	307	30.2		3070	0.34929
	308	30.2		3080	0.33098
	309	30.3		3090	0.3309
	310	30.3		3100	0.34914
	311	30.3		3110	0.33082
	312	30.3		3120	0.33074
	313	30.3		3130	0.34898
	314	30.3		3140	0.33066
	315	30.3		3150	0.33058
	316	30.3		3160	0.34882
	317	30.3		3170	0.3305
	318	30.4		3180	0.33042
	319	30.4		3190	0.34866
	320	30.4		3200	0.33034
	321	30.4		3210	0.34858
	322	30.4		3220	0.33026
	323	30.4		3230	0.34851
	324	30.4		3240	0.33018
	325	30.5		3250	0.34843
	326	30.5		3260	0.3301
	327	30.5		3270	0.33002
	328	30.5		3280	0.34827
	329	30.5		3290	0.34827
	330	30.6		3300	0.32994
	331	30.6		3310	0.32986
	332	30.6		3320	0.32979
	333	30.6		3330	0.34803
	334	30.7		3340	0.34803
	335	30.7		3350	0.31138
	336	30.7		3360	0.34788
	337	30.7		3370	0.32955
	338	30.7		3380	0.3478
	339	30.7		3390	0.32947
	340	30.7		3400	0.32939
	341	30.8		3410	0.34764
	342	30.8		3420	0.32931
	343	30.8		3430	0.34756
	344	30.8		3440	0.32923
	345	30.8		3450	0.34748
	346	30.8		3460	0.32915
	347	30.8		3470	0.32907
	348	30.8		3480	0.34732
	349	30.8		3490	0.32899
	350	30.8		3500	0.34725
	351	30.9		3510	0.32891
	352	30.9		3520	0.34717
	353	30.9		3530	0.32883
	354	30.9		3540	0.34709
	355	30.9		3550	0.32875
	356	30.9		3560	0.32867
	357	30.9		3570	0.34693
	358	31		3580	0.34693
	359	31		3590	0.32859
	360	31		3600	0.34685
	361	31		3610	0.32852
	362	31.1		3620	0.34677
	363	31.1		3630	0.3101
	364	31.1		3640	0.34662
	365	31.1		3650	0.34662
	366	31.1		3660	0.34662
	367	31.1		3670	0.32828
	368	31.1		3680	0.3282
	369	31.1		3690	0.34646
	370	31.2		3700	0.34646
	371	31.2		3710	0.30978
	372	31.2		3720	0.3463
	373	31.2		3730	0.32796
	374	31.2		3740	0.34622
	375	31.2		3750	0.32788
	376	31.2		3760	0.34614
	377	31.3		3770	0.3278
	378	31.3		3780	0.32772
	379	31.3		3790	0.36433
	380	31.3		3800	0.32772
	381	31.3		3810	0.34599
	382	31.3		3820	0.32764
	383	31.3		3830	0.34591
	384	31.4		3840	0.32756
	385	31.4		3850	0.32748
	386	31.4		3860	0.34575
	387	31.4		3870	0.3274
	388	31.4		3880	0.34567
	389	31.5		3890	0.32732
	390	31.5		3900	0.34559
	391	31.5		3910	0.34559
	392	31.5		3920	0.32725
	393	31.5		3930	0.34551
	394	31.5		3940	0.32717
	395	31.5		3950	0.34544
	396	31.5		3960	0.32709
	397	31.6		3970	0.34536
	398	31.6		3980	0.32701
	399	31.6		3990	0.34528
	400	31.6		4000	0.32693	136.296
	401	31.6		4010	0.3452
	402	31.6		4020	0.3452
	403	31.7		4030	0.32685
	404	31.7		4040	0.34512
	405	31.7		4050	0.32677
	406	31.7		4060	0.34504
	407	31.7		4070	0.30834
	408	31.7		4080	0.36324
	409	31.7		4090	0.32661
	410	31.8		4100	0.34488
	411	31.8		4110	0.32653
	412	31.8		4120	0.34481
	413	31.8		4130	0.34481
	414	31.8		4140	0.32645
	415	31.9		4150	0.34473
	416	31.9		4160	0.32637
	417	31.9		4170	0.34465
	418	31.9		4180	0.32629
	419	31.9		4190	0.34457
	420	31.9		4200	0.34457
	421	31.9		4210	0.32621
	422	31.9		4220	0.34449
	423	31.9		4230	0.32613
	424	31.9		4240	0.34441
	425	31.9		4250	0.34441
	426	32.1		4260	0.32605
	427	32.1		4270	0.34433
	428	32.1		4280	0.34433
	429	32.1		4290	0.32598
	430	32.1		4300	0.3259
	431	32.1		4310	0.34418
	432	32.1		4320	0.32582
	433	32.1		4330	0.36246
	434	32.1		4340	0.32582
	435	32.2		4350	0.32574
	436	32.2		4360	0.34402
	437	32.2		4370	0.34402
	438	32.2		4380	0.32566
	439	32.2		4390	0.32558
	440	32.2		4400	0.36222
	441	32.2		4410	0.32558
	442	32.2		4420	0.34386
	443	32.2		4430	0.3255
	444	32.2		4440	0.34378
	445	32.2		4450	0.32542
	446	32.3		4460	0.3437
	447	32.3		4470	0.3437
	448	32.4		4480	0.32534
	449	32.4		4490	0.34362
	450	32.4		4500	0.34362
	451	32.4		4510	0.32526
	452	32.4		4520	0.34355
	453	32.4		4530	0.32518
	454	32.4		4540	0.34347
	455	32.4		4550	0.34347
	456	32.5		4560	0.3251
	457	32.5		4570	0.34339
	458	32.5		4580	0.32502
	459	32.5		4590	0.34331
	460	32.5		4600	0.34331
	461	32.5		4610	0.32494
	462	32.6		4620	0.34323
	463	32.6		4630	0.34323
	464	32.6		4640	0.32486
	465	32.6		4650	0.34315
	466	32.6		4660	0.34315
	467	32.6		4670	0.32478
	468	32.6		4680	0.34307
	469	32.7		4690	0.34307
	470	32.7		4700	0.32471
	471	32.7		4710	0.34299
	472	32.7		4720	0.34299
	473	32.7		4730	0.34299
	474	32.8		4740	0.32463
	475	32.8		4750	0.34292
	476	32.8		4760	0.34292
	477	32.8		4770	0.32455
	478	32.8		4780	0.32447
	479	32.8		4790	0.34276
	480	32.9		4800	0.34276
	481	32.9		4810	0.34276
	482	32.9		4820	0.34276
	483	32.9		4830	0.32439
	484	32.9		4840	0.34268
	485	32.9		4850	0.34268
	486	32.9		4860	0.32431
	487	32.9		4870	0.3426
	488	32.9		4880	0.32423
	489	32.9		4890	0.34252
	490	33		4900	0.32415
	491	33		4910	0.36082
	492	33		4920	0.32415
	493	33		4930	0.34244
	494	33		4940	0.32407
	495	33		4950	0.34236
	496	33		4960	0.34236
	497	33		4970	0.34236
	498	33		4980	0.32399
	499	33		4990	0.34229
	500	33.1		5000	--
	501	33.1
	502	33.1
	503	33.1
	504	33.1
	505	33.2
	506	33.2
	507	33.2
	508	33.2
	509	33.2
	510	33.2
	511	33.2
	512	33.2
	513	33.3
	514	33.3
	515	33.3
	516	33.3
	517	33.3
	518	33.3
	519	33.3
	520	33.3
	521	33.3
	522	33.4
	523	33.4
	524	33.4
	525	33.4
	526	33.4
	527	33.4
	528	33.4
	529	33.4
	530	33.5
	531	33.6
	532	33.6
	533	33.6
	534	33.6
	535	33.6
	536	33.6
	537	33.6
	538	33.6
	539	33.6
	540	33.6
	541	33.6
	542	33.7
	543	33.7
	544	33.7
	545	33.7
	546	33.8
	547	33.8
	548	33.8
	549	33.8
	550	33.8
	551	33.8
	552	33.8
	553	33.9
	554	33.9
	555	33.9
	556	33.9
	557	33.9
	558	33.9
	559	33.9
	560	33.9
	561	33.9
	562	34
	563	34
	564	34
	565	34
	566	34
	567	34
	568	34.1
	569	34.1
	570	34.1
	571	34.1
	572	34.1
	573	34.1
	574	34.1
	575	34.1
	576	34.1
	577	34.1
	578	34.1
	579	34.2
	580	34.2
	581	34.2
	582	34.2
	583	34.2
	584	34.3
	585	34.3
	586	34.3
	587	34.3
	588	34.3
	589	34.3
	590	34.3
	591	34.3
	592	34.4
	593	34.4
	594	34.4
	595	34.4
	596	34.4
	597	34.5
	598	34.5
	599	34.5
	600	34.5
	601	34.5
	602	34.5
	603	34.5
	604	34.5
	605	34.5
	606	34.6
	607	34.6
	608	34.6
	609	34.6
	610	34.7
	611	34.7
	612	34.7
	613	34.7
	614	34.7
	615	34.7
	616	34.7
	617	34.7
	618	34.7
	619	34.8
	620	34.8
	621	34.8
	622	34.9
	623	34.9
	624	34.9
	625	34.9
	626	34.9
	627	34.9
	628	34.9
	629	34.9
	630	34.9
	631	34.9
	632	34.9
	633	34.9
	634	34.9
	635	35
	636	35
	637	35
	638	35
	639	35.1
	640	35.1
	641	35.1
	642	35.2
	643	35.2
	644	35.2
	645	35.2
	646	35.2
	647	35.2
	648	35.2
	649	35.2
	650	35.2
	651	35.2
	652	35.2
	653	35.3
	654	35.3
	655	35.3
	656	35.3
	657	35.3
	658	35.3
	659	35.3
	660	35.3
	661	35.3
	662	35.3
	663	35.3
	664	35.4
	665	35.4
	666	35.4
	667	35.4
	668	35.4
	669	35.4
	670	35.4
	671	35.4
	672	35.4
	673	35.5
	674	35.5
	675	35.6
	676	35.6
	677	35.6
	678	35.6
	679	35.6
	680	35.6
	681	35.6
	682	35.6
	683	35.6
	684	35.6
	685	35.6
	686	35.6
	687	35.6
	688	35.7
	689	35.7
	690	35.7
	691	35.7
	692	35.7
	693	35.7
	694	35.7
	695	35.8
	696	35.8
	697	35.8
	698	35.8
	699	35.8
	700	35.8
	701	35.8
	702	35.8
	703	35.8
	704	35.9
	705	35.9
	706	35.9
	707	35.9
	708	36
	709	36
	710	36
	711	36
	712	36
	713	36
	714	36
	715	36.1
	716	36.1
	717	36.1
	718	36.1
	719	36.1
	720	36.1
	721	36.1
	722	36.1
	723	36.1
	724	36.1
	725	36.1
	726	36.2
	727	36.2
	728	36.2
	729	36.2
	730	36.2
	731	36.3
	732	36.3
	733	36.3
	734	36.3
	735	36.3
	736	36.3
	737	36.3
	738	36.4
	739	36.4
	740	36.4
	741	36.4
	742	36.4
	743	36.4
	744	36.4
	745	36.4
	746	36.4
	747	36.4
	748	36.5
	749	36.5
	750	36.5
	751	36.5
	752	36.6
	753	36.6
	754	36.6
	755	36.6
	756	36.6
	757	36.6
	758	36.6
	759	36.6
	760	36.6
	761	36.6
	762	36.7
	763	36.7
	764	36.7
	765	36.7
	766	36.8
	767	36.8
	768	36.8
	769	36.8
	770	36.8
	771	36.8
	772	36.8
	773	36.8
	774	36.7
	775	36.8
	776	36.8
	777	36.8
	778	36.8
	779	36.8
	780	36.8
	781	36.9
	782	36.9
	783	36.9
	784	36.9
	785	36.9
	786	36.9
	787	36.9
	788	37
	789	37
	790	37
	791	37
	792	37
	793	37.1
	794	37.1
	795	37.1
	796	37.1
	797	37.2
	798	37.2
	799	37.2
	800	37.2
	801	37.2
	802	37.2
	803	37.2
	804	37.2
	805	37.2
	806	37.2
	807	37.3
	808	37.3
	809	37.3
	810	37.3
	811	37.3
	812	37.3
	813	37.3
	814	37.3
	815	37.3
	816	37.3
	817	37.3
	818	37.3
	819	37.4
	820	37.4
	821	37.4
	822	37.5
	823	37.5
	824	37.5
	825	37.5
	826	37.5
	827	37.5
	828	37.5
	829	37.5
	830	37.5
	831	37.5
	832	37.5
	833	37.5
	834	37.6
	835	37.6
	836	37.6
	837	37.6
	838	37.6
	839	37.7
	840	37.7
	841	37.7
	842	37.7
	843	37.7
	844	37.7
	845	37.7
	846	37.8
	847	37.8
	848	37.8
	849	37.8
	850	37.8
	851	37.7
	852	37.8
	853	37.8
	854	37.8
	855	37.8
	856	37.8
	857	37.9
	858	37.9
	859	37.9
	860	37.8
	861	37.9
	862	37.9
	863	37.9
	864	37.9
	865	37.9
	866	38
	867	38.1
	868	38
	869	38
	870	38
	871	38.1
	872	38.1
	873	38.1
	874	38.1
	875	38.1
	876	38.1
	877	38.2
	878	38.2
	879	38.2
	880	38.2
	881	38.2
	882	38.2
	883	38.2
	884	38.2
	885	38.2
	886	38.3
	887	38.3
	888	38.3
	889	38.3
	890	38.3
	891	38.3
	892	38.3
	893	38.3
	894	38.3
	895	38.3
	896	38.3
	897	38.3
	898	38.3
	899	38.3
	900	38.4
	901	38.4
	902	38.4
	903	38.5
	904	38.5
	905	38.5
	906	38.5
	907	38.5
	908	38.5
	909	38.6
	910	38.6
	911	38.5
	912	38.5
	913	38.5
	914	38.6
	915	38.6
	916	38.6
	917	38.6
	918	38.6
	919	38.6
	920	38.6
	921	38.6
	922	38.6
	923	38.7
	924	38.7
	925	38.7
	926	38.8
	927	38.8
	928	38.8
	929	38.8
	930	38.8
	931	38.8
	932	38.8
	933	38.8
	934	38.8
	935	38.8
	936	38.8
	937	38.9
	938	38.9
	939	38.9
	940	38.9
	941	38.9
	942	38.9
	943	38.9
	944	38.9
	945	38.9
	946	39
	947	39
	948	39
	949	39
	950	39
	951	39
	952	39
	953	39.1
	954	39.1
	955	39.1
	956	39.2
	957	39.2
	958	39.2
	959	39.2
	960	39.2
	961	39.2
	962	39.2
	963	39.2
	964	39.2
	965	39.2
	966	39.2
	967	39.2
	968	39.3
	969	39.3
	970	39.3
	971	39.3
	972	39.3
	973	39.3
	974	39.3
	975	39.3
	976	39.3
	977	39.3
	978	39.3
	979	39.3
	980	39.3
	981	39.4
	982	39.4
	983	39.4
	984	39.5
	985	39.5
	986	39.5
	987	39.5
	988	39.5
	989	39.5
	990	39.5
	991	39.5
	992	39.5
	993	39.6
	994	39.6
	995	39.6
	996	39.6
	997	39.6
	998	39.6
	999	39.7
	1000	39.7
	1001	39.7
	1002	39.7
	1003	39.7
	1004	39.7
	1005	39.7
	1006	39.7
	1007	39.7
	1008	39.7
	1009	39.7
	1010	39.8
	1011	39.8
	1012	39.9
	1013	39.8
	1014	39.8
	1015	39.8
	1016	39.8
	1017	39.9
	1018	39.9
	1019	39.9
	1020	39.9
	1021	39.9
	1022	39.9
	1023	39.9
	1024	39.9
	1025	39.9
	1026	39.9
	1027	40
	1028	40
	1029	40
	1030	40
	1031	40
	1032	40.1
	1033	40.1
	1034	40
	1035	40
	1036	40
	1037	40.1
	1038	40.1
	1039	40.1
	1040	40.1
	1041	40.1
	1042	40.1
	1043	40.1
	1044	40.1
	1045	40.1
	1046	40.2
	1047	40.2
	1048	40.2
	1049	40.2
	1050	40.2
	1051	40.2
	1052	40.2
	1053	40.3
	1054	40.3
	1055	40.3
	1056	40.3
	1057	40.4
	1058	40.4
	1059	40.4
	1060	40.4
	1061	40.4
	1062	40.4
	1063	40.4
	1064	40.4
	1065	40.4
	1066	40.4
	1067	40.4
	1068	40.5
	1069	40.5
	1070	40.5
	1071	40.5
	1072	40.5
	1073	40.5
	1074	40.5
	1075	40.6
	1076	40.6
	1077	40.6
	1078	40.6
	1079	40.6
	1080	40.6
	1081	40.6
	1082	40.7
	1083	40.7
	1084	40.7
	1085	40.7
	1086	40.7
	1087	40.7
	1088	40.7
	1089	40.7
	1090	40.7
	1091	40.7
	1092	40.7
	1093	40.8
	1094	40.8
	1095	40.8
	1096	40.8
	1097	40.8
	1098	40.8
	1099	40.9
	1100	40.9
	1101	40.9
	1102	40.9
	1103	40.9
	1104	40.9
	1105	40.9
	1106	40.9
	1107	40.9
	1108	40.9
	1109	40.9
	1110	41
	1111	41
	1112	41
	1113	40.9
	1114	40.9
	1115	41.1
	1116	41.1
	1117	41
	1118	41
	1119	41
	1120	41
	1121	41.1
	1122	41.1
	1123	41.1
	1124	41.2
	1125	41.2
	1126	41.2
	1127	41.2
	1128	41.2
	1129	41.2
	1130	41.2
	1131	41.2
	1132	41.2
	1133	41.3
	1134	41.3
	1135	41.3
	1136	41.3
	1137	41.4
	1138	41.4
	1139	41.3
	1140	41.3
	1141	41.3
	1142	41.3
	1143	41.4
	1144	41.4
	1145	41.4
	1146	41.4
	1147	41.4
	1148	41.4
	1149	41.4
	1150	41.4
	1151	41.4
	1152	41.4
	1153	41.4
	1154	41.4
	1155	41.5
	1156	41.4
	1157	41.5
	1158	41.6
	1159	41.6
	1160	41.6
	1161	41.5
	1162	41.5
	1163	41.5
	1164	41.5
	1165	41.6
	1166	41.6
	1167	41.6
	1168	41.7
	1169	41.7
	1170	41.7
	1171	41.7
	1172	41.7
	1173	41.7
	1174	41.7
	1175	41.7
	1176	41.7
	1177	41.7
	1178	41.7
	1179	41.7
	1180	41.8
	1181	41.8
	1182	41.8
	1183	41.8
	1184	41.8
	1185	41.8
	1186	41.8
	1187	41.8
	1188	41.8
	1189	41.8
	1190	41.9
	1191	41.9
	1192	41.9
	1193	41.9
	1194	41.9
	1195	41.9
	1196	41.9
	1197	42
	1198	42
	1199	42
	1200	42
	1201	42
	1202	42
	1203	42
	1204	42
	1205	42
	1206	42
	1207	42
	1208	42.1
	1209	42.1
	1210	42.1
	1211	42.2
	1212	42.2
	1213	42.1
	1214	42.1
	1215	42.2
	1216	42.2
	1217	42.2
	1218	42.2
	1219	42.2
	1220	42.2
	1221	42.2
	1222	42.2
	1223	42.2
	1224	42.2
	1225	42.2
	1226	42.3
	1227	42.3
	1228	42.3
	1229	42.3
	1230	42.3
	1231	42.4
	1232	42.4
	1233	42.4
	1234	42.4
	1235	42.4
	1236	42.4
	1237	42.4
	1238	42.4
	1239	42.4
	1240	42.4
	1241	42.4
	1242	42.4
	1243	42.4
	1244	42.4
	1245	42.4
	1246	42.4
	1247	42.5
	1248	42.6
	1249	42.6
	1250	42.6
	1251	42.6
	1252	42.6
	1253	42.6
	1254	42.6
	1255	42.6
	1256	42.6
	1257	42.6
	1258	42.7
	1259	42.7
	1260	42.7
	1261	42.7
	1262	42.7
	1263	42.7
	1264	42.7
	1265	42.7
	1266	42.7
	1267	42.7
	1268	42.8
	1269	42.8
	1270	42.8
	1271	42.8
	1272	42.8
	1273	42.8
	1274	42.8
	1275	42.8
	1276	42.8
	1277	42.8
	1278	42.8
	1279	42.9
	1280	42.9
	1281	42.9
	1282	42.9
	1283	42.9
	1284	42.9
	1285	42.9
	1286	42.9
	1287	43
	1288	43
	1289	43
	1290	43
	1291	43
	1292	43
	1293	43
	1294	43
	1295	43
	1296	43
	1297	43
	1298	43
	1299	43.1
	1300	43.1
	1301	43.1
	1302	43.1
	1303	43.2
	1304	43.2
	1305	43.2
	1306	43.2
	1307	43.2
	1308	43.2
	1309	43.2
	1310	43.2
	1311	43.3
	1312	43.3
	1313	43.3
	1314	43.3
	1315	43.3
	1316	43.3
	1317	43.3
	1318	43.3
	1319	43.3
	1320	43.3
	1321	43.3
	1322	43.3
	1323	43.3
	1324	43.3
	1325	43.3
	1326	43.4
	1327	43.4
	1328	43.4
	1329	43.4
	1330	43.5
	1331	43.5
	1332	43.5
	1333	43.5
	1334	43.5
	1335	43.5
	1336	43.5
	1337	43.6
	1338	43.6
	1339	43.6
	1340	43.6
	1341	43.6
	1342	43.6
	1343	43.6
	1344	43.6
	1345	43.6
	1346	43.7
	1347	43.7
	1348	43.7
	1349	43.7
	1350	43.7
	1351	43.7
	1352	43.7
	1353	43.7
	1354	43.7
	1355	43.7
	1356	43.7
	1357	43.7
	1358	43.7
	1359	43.7
	1360	43.7
	1361	43.7
	1362	43.7
	1363	43.8
	1364	43.9
	1365	43.9
	1366	43.8
	1367	43.8
	1368	43.8
	1369	43.8
	1370	43.8
	1371	43.8
	1372	43.8
	1373	43.9
	1374	43.9
	1375	44
	1376	44
	1377	44
	1378	43.9
	1379	44
	1380	44
	1381	44
	1382	44
	1383	44
	1384	44
	1385	44
	1386	44
	1387	44
	1388	44.1
	1389	44.1
	1390	44.1
	1391	44.1
	1392	44.1
	1393	44.1
	1394	44.1
	1395	44.2
	1396	44.2
	1397	44.2
	1398	44.2
	1399	44.2
	1400	44.2
	1401	44.2
	1402	44.3
	1403	44.2
	1404	44.2
	1405	44.2
	1406	44.2
	1407	44.3
	1408	44.3
	1409	44.3
	1410	44.3
	1411	44.3
	1412	44.3
	1413	44.4
	1414	44.4
	1415	44.3
	1416	44.3
	1417	44.3
	1418	44.3
	1419	44.4
	1420	44.4
	1421	44.4
	1422	44.4
	1423	44.4
	1424	44.4
	1425	44.4
	1426	44.4
	1427	44.4
	1428	44.4
	1429	44.4
	1430	44.4
	1431	44.5
	1432	44.5
	1433	44.5
	1434	44.5
	1435	44.5
	1436	44.5
	1437	44.5
	1438	44.5
	1439	44.5
	1440	44.5
	1441	44.5
	1442	44.6
	1443	44.6
	1444	44.7
	1445	44.7
	1446	44.7
	1447	44.7
	1448	44.7
	1449	44.7
	1450	44.7
	1451	44.7
	1452	44.7
	1453	44.7
	1454	44.7
	1455	44.7
	1456	44.7
	1457	44.8
	1458	44.8
	1459	44.8
	1460	44.8
	1461	44.8
	1462	44.8
	1463	44.8
	1464	44.9
	1465	44.9
	1466	44.9
	1467	44.9
	1468	44.9
	1469	44.9
	1470	44.9
	1471	44.9
	1472	44.9
	1473	45
	1474	45
	1475	45
	1476	45
	1477	44.9
	1478	44.9
	1479	44.9
	1480	45
	1481	45
	1482	45
	1483	45
	1484	45
	1485	45
	1486	45
	1487	45
	1488	45
	1489	45.1
	1490	45.1
	1491	45.1
	1492	45.1
	1493	45.1
	1494	45.1
	1495	45.2
	1496	45.2
	1497	45.2
	1498	45.1
	1499	45.1
	1500	45.2
	1501	45.2
	1502	45.2
	1503	45.2
	1504	45.2
	1505	45.2
	1506	45.2
	1507	45.2
	1508	45.2
	1509	45.2
	1510	45.2
	1511	45.2
	1512	45.3
	1513	45.3
	1514	45.3
	1515	45.3
	1516	45.3
	1517	45.3
	1518	45.3
	1519	45.3
	1520	45.3
	1521	45.3
	1522	45.3
	1523	45.4
	1524	45.4
	1525	45.5
	1526	45.4
	1527	45.4
	1528	45.4
	1529	45.4
	1530	45.4
	1531	45.4
	1532	45.5
	1533	45.5
	1534	45.5
	1535	45.5
	1536	45.5
	1537	45.5
	1538	45.5
	1539	45.6
	1540	45.6
	1541	45.6
	1542	45.6
	1543	45.6
	1544	45.6
	1545	45.6
	1546	45.6
	1547	45.6
	1548	45.6
	1549	45.6
	1550	45.6
	1551	45.6
	1552	45.6
	1553	45.6
	1554	45.7
	1555	45.7
	1556	45.7
	1557	45.7
	1558	45.7
	1559	45.7
	1560	45.7
	1561	45.7
	1562	45.7
	1563	45.8
	1564	45.8
	1565	45.8
	1566	45.8
	1567	45.8
	1568	45.9
	1569	45.9
	1570	45.9
	1571	45.9
	1572	45.9
	1573	45.9
	1574	45.9
	1575	45.9
	1576	45.9
	1577	45.9
	1578	45.9
	1579	45.9
	1580	45.9
	1581	46
	1582	46
	1583	46
	1584	46
	1585	46
	1586	46
	1587	46
	1588	46
	1589	46
	1590	46
	1591	46
	1592	46
	1593	46.1
	1594	46.1
	1595	46.1
	1596	46.1
	1597	46.1
	1598	46.1
	1599	46.1
	1600	46.1
	1601	46.1
	1602	46.1
	1603	46.1
	1604	46.1
	1605	46.1
	1606	46.1
	1607	46.2
	1608	46.3
	1609	46.3
	1610	46.2
	1611	46.2
	1612	46.2
	1613	46.3
	1614	46.3
	1615	46.3
	1616	46.3
	1617	46.3
	1618	46.3
	1619	46.3
	1620	46.3
	1621	46.3
	1622	46.3
	1623	46.3
	1624	46.3
	1625	46.3
	1626	46.3
	1627	46.3
	1628	46.3
	1629	46.3
	1630	46.3
	1631	46.3
	1632	46.4
	1633	46.4
	1634	46.4
	1635	46.4
	1636	46.4
	1637	46.4
	1638	46.4
	1639	46.4
	1640	46.4
	1641	46.4
	1642	46.4
	1643	46.4
	1644	46.4
	1645	46.4
	1646	46.4
	1647	46.5
	1648	46.5
	1649	46.5
	1650	46.5
	1651	46.5
	1652	46.5
	1653	46.5
	1654	46.5
	1655	46.5
	1656	46.5
	1657	46.5
	1658	46.5
	1659	46.6
	1660	46.6
	1661	46.6
	1662	46.7
	1663	46.7
	1664	46.7
	1665	46.7
	1666	46.6
	1667	46.6
	1668	46.7
	1669	46.7
	1670	46.7
	1671	46.8
	1672	46.7
	1673	46.7
	1674	46.7
	1675	46.7
	1676	46.8
	1677	46.7
	1678	46.7
	1679	46.7
	1680	46.7
	1681	46.8
	1682	46.8
	1683	46.8
	1684	46.8
	1685	46.7
	1686	46.7
	1687	46.6
	1688	46.6
	1689	46.4
	1690	46.2
	1691	46
	1692	45.9
	1693	45.9
	1694	45.8
	1695	45.7
	1696	45.6
	1697	45.5
	1698	45.4
	1699	45.4
	1700	45.4
	1701	45.4
	1702	45.4
	1703	45.4
	1704	45.5
	1705	45.5
	1706	45.6
	1707	45.6
	1708	45.6
	1709	45.6
	1710	45.6
	1711	45.6
	1712	45.6
	1713	45.7
	1714	45.7
	1715	45.7
	1716	45.7
	1717	45.7
	1718	45.8
	1719	45.8
	1720	45.8
	1721	45.8
	1722	45.8
	1723	45.8
	1724	45.8
	1725	45.9
	1726	45.9
	1727	46
	1728	46
	1729	46
	1730	46
	1731	46
	1732	46
	1733	46
	1734	46
	1735	46.1
	1736	46.1
	1737	46.1
	1738	46.1
	1739	46.1
	1740	46.1
	1741	46.1
	1742	46.1
	1743	46.1
	1744	46.2
	1745	46.2
	1746	46.2
	1747	46.2
	1748	46.2
	1749	46.2
	1750	46.2
	1751	46.3
	1752	46.3
	1753	46.2
	1754	46.2
	1755	46.2
	1756	46.2
	1757	46.2
	1758	46.2
	1759	46.4
	1760	46.4
	1761	46.4
	1762	46.4
	1763	46.4
	1764	46.4
	1765	46.4
	1766	46.4
	1767	46.4
	1768	46.5
	1769	46.5
	1770	46.5
	1771	46.5
	1772	46.5
	1773	46.5
	1774	46.5
	1775	46.5
	1776	46.5
	1777	46.6
	1778	46.6
	1779	46.6
	1780	46.6
	1781	46.6
	1782	46.6
	1783	46.7
	1784	46.8
	1785	46.8
	1786	46.7
	1787	46.7
	1788	46.8
	1789	46.8
	1790	46.8
	1791	46.8
	1792	46.8
	1793	46.7
	1794	46.7
	1795	46.8
	1796	46.8
	1797	46.8
	1798	46.8
	1799	46.8
	1800	46.8
	1801	46.9
	1802	46.9
	1803	46.9
	1804	46.9
	1805	46.9
	1806	46.9
	1807	46.9
	1808	47
	1809	47
	1810	47.1
	1811	47.1
	1812	47
	1813	47
	1814	47
	1815	47
	1816	47
	1817	47.1
	1818	47.1
	1819	47.1
	1820	47.1
	1821	47.1
	1822	47.1
	1823	47.1
	1824	47.1
	1825	47.1
	1826	47.1
	1827	47.2
	1828	47.2
	1829	47.2
	1830	47.3
	1831	47.3
	1832	47.3
	1833	47.3
	1834	47.3
	1835	47.3
	1836	47.3
	1837	47.3
	1838	47.3
	1839	47.3
	1840	47.3
	1841	47.3
	1842	47.3
	1843	47.3
	1844	47.3
	1845	47.3
	1846	47.3
	1847	47.3
	1848	47.3
	1849	47.4
	1850	47.5
	1851	47.5
	1852	47.5
	1853	47.5
	1854	47.5
	1855	47.4
	1856	47.4
	1857	47.5
	1858	47.5
	1859	47.6
	1860	47.6
	1861	47.6
	1862	47.5
	1863	47.5
	1864	47.6
	1865	47.6
	1866	47.6
	1867	47.6
	1868	47.6
	1869	47.6
	1870	47.6
	1871	47.6
	1872	47.6
	1873	47.7
	1874	47.7
	1875	47.7
	1876	47.7
	1877	47.7
	1878	47.7
	1879	47.7
	1880	47.7
	1881	47.7
	1882	47.7
	1883	47.8
	1884	47.8
	1885	47.9
	1886	47.8
	1887	47.8
	1888	47.8
	1889	47.8
	1890	47.8
	1891	47.9
	1892	47.9
	1893	47.9
	1894	47.9
	1895	47.9
	1896	47.9
	1897	47.9
	1898	47.9
	1899	47.9
	1900	47.9
	1901	48
	1902	48
	1903	48
	1904	48
	1905	48
	1906	48
	1907	48
	1908	48.1
	1909	48.1
	1910	48.1
	1911	48.1
	1912	48.1
	1913	48.1
	1914	48.1
	1915	48.2
	1916	48.2
	1917	48.2
	1918	48.2
	1919	48.2
	1920	48.2
	1921	48.2
	1922	48.2
	1923	48.2
	1924	48.2
	1925	48.2
	1926	48.3
	1927	48.3
	1928	48.2
	1929	48.2
	1930	48.3
	1931	48.3
	1932	48.3
	1933	48.3
	1934	48.3
	1935	48.4
	1936	48.4
	1937	48.4
	1938	48.4
	1939	48.4
	1940	48.4
	1941	48.4
	1942	48.4
	1943	48.4
	1944	48.4
	1945	48.4
	1946	48.4
	1947	48.4
	1948	48.4
	1949	48.5
	1950	48.5
	1951	48.5
	1952	48.5
	1953	48.5
	1954	48.5
	1955	48.5
	1956	48.5
	1957	48.5
	1958	48.5
	1959	48.5
	1960	48.5
	1961	48.6
	1962	48.6
	1963	48.6
	1964	48.6
	1965	48.6
	1966	48.6
	1967	48.6
	1968	48.6
	1969	48.6
	1970	48.6
	1971	48.6
	1972	48.7
	1973	48.7
	1974	48.7
	1975	48.7
	1976	48.7
	1977	48.7
	1978	48.7
	1979	48.7
	1980	48.7
	1981	48.7
	1982	48.7
	1983	48.7
	1984	48.7
	1985	48.8
	1986	48.8
	1987	48.8
	1988	48.8
	1989	48.8
	1990	48.8
	1991	48.9
	1992	48.9
	1993	48.9
	1994	48.9
	1995	48.9
	1996	48.9
	1997	48.9
[truncated: 3,003 more rows]

## Sheet: Figure 4c
	WD-ER
	Time	oC		Time	g
	0	25		0	0.14492
	2	25		20	0.14442
	4	25		40	0.14392
	6	25		60	0.13614
	8	25		80	0.14245
	10	25		100	0.14196
	12	25		120	0.14148
	14	25		140	0.13382
	16	25		160	0.14719
	18	25.1		180	0.13292
	20	25.1		200	0.13912
	22	25.1		220	0.13159
	24	25.1		240	0.13773
	26	25.1		260	0.13728
	28	25.1		280	0.12984
	30	25.1		300	0.13593
	32	25.1		320	0.13548
	34	25.1		340	0.12814
	36	25.1		360	0.13417
	38	25.2		380	0.13373
	40	25.2		400	0.12649
	42	25.2		420	0.13245
	44	25.2		440	0.13202
	46	25.2		460	0.12487
	48	25.2		480	0.13077
	50	25.2		500	0.13035
	52	25.2		520	0.12328
	54	25.2		540	0.12913
	56	25.3		560	0.12872
	58	25.3		580	0.12832
	60	25.3		600	0.12792
	62	25.3		620	0.12098
	64	25.3		640	0.12674
	66	25.3		660	0.12635
	68	25.3		680	0.12596
	70	25.4		700	0.11912
	72	25.4		720	0.12481
	74	25.4		740	0.11803
	76	25.4		760	0.12368
	78	25.5		780	0.12965
	80	25.5		800	0.11696
	82	25.5		820	0.12257
	84	25.5		840	0.1222
	86	25.5		860	0.12183
	88	25.5		880	0.11521
	90	25.5		900	0.12075
	92	25.5		920	0.12039
	94	25.5		940	0.12004
	96	25.5		960	0.11969
	98	25.6		980	0.11934
	100	25.6		1000	0.11899
	102	25.6		1020	0.11251
	104	25.6		1040	0.11795
	106	25.6		1060	0.11761
	108	25.7		1080	0.11727
	110	25.7		1100	0.11693
	112	25.7		1120	0.11659
	114	25.7		1140	0.11626
	116	25.8		1160	0.11593
	118	25.8		1180	0.1156
	120	25.7		1200	0.11527
	122	25.7		1220	0.10899
	124	25.7		1240	0.11429
	126	25.7		1260	0.11397
	128	25.7		1280	0.11364
	130	25.8		1300	0.11333
	132	25.8		1320	0.11301
	134	25.8		1340	0.10684
	136	25.8		1360	0.11207
	138	25.8		1380	0.11175
	140	25.8		1400	0.11144
	142	25.8		1420	0.11691
	144	25.8		1440	0.10536
	146	25.8		1460	0.11053
	148	25.8		1480	0.11022
	150	25.9		1500	0.10992
	152	25.9		1520	0.10392
	154	25.9		1540	0.1147
	156	25.9		1560	0.10902
	158	26		1580	0.10873
	160	26		1600	0.10279
	162	26		1620	0.10785
	164	26		1640	0.11317
	166	26		1660	0.10195
	168	26		1680	0.10698
	170	26		1700	0.11226
	172	26		1720	0.10113
	174	26		1740	0.11167
	176	26		1760	0.10613
	178	26		1780	0.10585
	180	26		1800	0.10557
	182	26.1		1820	0.10529
	184	26.1		1840	0.10501
	186	26.1		1860	0.10474
	188	26.1		1880	0.10446
	190	26.1		1900	0.09874
	192	26.1		1920	0.10907
	194	26.1		1940	0.10365
	196	26.2		1960	0.10338
	198	26.2		1980	0.10311
	200	26.2		2000	0.10284
	202	26.3		2020	0.10257
	204	26.3		2040	0.10231
	206	26.3		2060	0.10205
	208	26.3		2080	0.10178
	210	26.3		2100	0.10152
	212	26.3		2120	0.10126
	214	26.3		2140	0.1063
	216	26.3		2160	0.10101
	218	26.3		2180	0.09546
	220	26.3		2200	0.10024
	222	26.3		2220	0.10523
	224	26.4		2240	0.09998
	226	26.4		2260	0.09973
	228	26.4		2280	0.09948
	230	26.4		2300	0.09923
	232	26.4		2320	0.09898
	234	26.5		2340	0.09873
	236	26.5		2360	0.10366
	238	26.5		2380	0.09331
	240	26.5		2400	0.09799
	242	26.5		2420	0.09775
	244	26.5		2440	0.09751
	246	26.5		2460	0.10239
	248	26.5		2480	0.09727
	250	26.5		2500	0.09703
	252	26.5		2520	0.09679
	254	26.6		2540	0.09655
	256	26.6		2560	0.09631
	258	26.6		2580	0.09608
	260	26.6		2600	0.09584
	262	26.6		2620	0.09561
	264	26.6		2640	0.09537
	266	26.6		2660	0.09514
	268	26.6		2680	0.09992
	270	26.7		2700	0.09491
	272	26.7		2720	0.09468
	274	26.7		2740	0.09445
	276	26.7		2760	0.09423
	278	26.7		2780	0.09897
	280	26.7		2800	0.094
	282	26.8		2820	0.09377
	284	26.8		2840	0.09355
	286	26.8		2860	0.09826
	288	26.8		2880	0.08839
	290	26.8		2900	0.09779
	292	26.8		2920	0.08796
	294	26.8		2940	0.09244
	296	26.8		2960	0.0971
	298	26.8		2980	0.09222
	300	26.9		3000	0.092
	302	26.9		3020	0.09178
	304	26.9		3040	0.09642
	306	26.9		3060	0.09157
	308	26.9		3080	0.09135
	310	26.9		3100	0.09114
	312	26.9		3120	0.09092
	314	27		3140	0.09071
	316	27		3160	0.0953
	318	27		3180	0.0905
	320	27		3200	0.09029
	322	27		3220	0.08529
	324	27.1		3240	0.09919
	326	27.1		3260	0.08987
	328	27.1		3280	0.0849
	330	27.1		3300	0.09399
	332	27.1		3320	0.08925
	334	27.1		3340	0.09378
	336	27.1		3360	0.08431
	338	27.1		3380	0.09335
	340	27.1		3400	0.08863
	342	27.1		3420	0.08843
	344	27.1		3440	0.08823
	346	27.1		3460	0.09271
	348	27.2		3480	0.08802
	350	27.2		3500	0.08782
	352	27.2		3520	0.09229
	354	27.2		3540	0.08762
	356	27.3		3560	0.08743
	358	27.3		3580	0.08723
	360	27.3		3600	0.08703
	362	27.3		3620	0.09146
	364	27.3		3640	0.08683
	366	27.4		3660	0.08664
	368	27.4		3680	0.09106
	370	27.4		3700	0.08644
	372	27.4		3720	0.08625
	374	27.4		3740	0.09065
	376	27.4		3760	0.08605
	378	27.4		3780	0.08586
	380	27.4		3800	0.08567
	382	27.4		3820	0.09005
	384	27.4		3840	0.08548
	386	27.4		3860	0.08529
	388	27.4		3880	0.08965
	390	27.4		3900	0.0851
	392	27.5		3920	0.08945
	394	27.5		3940	0.08491
	396	27.5		3960	0.08925
	398	27.5		3980	0.08019
	400	27.5		4000	0.08886	21.4156
	402	27.5		4020	0.08435
	404	27.5		4040	0.08867
	406	27.5		4060	0.08867
	408	27.5		4080	0.08867
	410	27.6		4100	0.08416
	412	27.6		4120	0.08847
	414	27.6		4140	0.08847
	416	27.6		4160	0.09297
	418	27.7		4180	0.09768
	420	27.7		4200	0.12525
	422	27.7		4220	0.10903
	424	27.8		4240	0.09146
	426	27.8		4260	0.08683
	428	27.8		4280	0.08664
	430	27.8		4300	0.08183
	432	27.8		4320	0.09065
	434	27.8		4340	0.08146
	436	27.8		4360	0.08567
	438	27.8		4380	0.08091
	440	27.8		4400	0.08965
	442	27.8		4420	0.08055
	444	27.8		4440	0.08472
	446	27.8		4460	0.08453
	448	27.9		4480	0.08435
	450	27.9		4500	0.08416
	452	27.9		4520	0.08398
	454	27.9		4540	0.08828
	456	27.9		4560	0.08379
	458	27.9		4580	0.07913
	460	27.9		4600	0.08771
	462	28		4620	0.07878
	464	28		4640	0.08733
	466	28		4660	0.08288
	468	28		4680	0.0827
	470	28		4700	0.08695
	472	28		4720	0.07809
	474	28		4740	0.08658
	476	28		4760	0.08216
	478	28		4780	0.08639
	480	28.1		4800	0.07758
	482	28.1		4820	0.08602
	484	28.1		4840	0.08163
	486	28.1		4860	0.08146
	488	28.1		4880	0.08565
	490	28.1		4900	0.08128
	492	28.2		4920	0.08111
	494	28.2		4940	0.08529
	496	28.2		4960	0.08094
	498	28.2		4980	0.08076
	500	28.2		5000	0.08493
	502	28.2		5020	0.08059
	504	28.2		5040	0.08475
	506	28.2		5060	0.08042
	508	28.3		5080	0.08025
	510	28.3		5100	0.08439
	512	28.3		5120	0.08439
	514	28.3		5140	0.08008
	516	28.3		5160	0.07991
	518	28.3		5180	0.07974
	520	28.3		5200	0.08386
	522	28.3		5220	0.08386
	524	28.4		5240	0.07957
	526	28.4		5260	0.08369
	528	28.4		5280	0.07941
	530	28.4		5300	0.07924
	532	28.4		5320	0.08334
	534	28.4		5340	0.08334
	536	28.4		5360	0.07907
	538	28.5		5380	0.07891
	540	28.5		5400	0.08299
	542	28.5		5420	0.07874
	544	28.5		5440	0.07858
	546	28.5		5460	0.08265
	548	28.5		5480	0.07841
	550	28.5		5500	0.08248
	552	28.5		5520	0.08248
	554	28.5		5540	0.07825
	556	28.5		5560	0.07809
	558	28.5		5580	0.08214
	560	28.6		5600	0.07793
	562	28.6		5620	0.07776
	564	28.6		5640	0.0818
	566	28.6		5660	0.0818
	568	28.6		5680	0.0818
	570	28.6		5700	0.0776
	572	28.6		5720	0.07744
	574	28.7		5740	0.07728
	576	28.7		5760	0.0813
	578	28.7		5780	0.07712
	580	28.7		5800	0.08113
	582	28.7		5820	0.08113
	584	28.7		5840	0.07697
	586	28.7		5860	0.07681
	588	28.8		5880	0.0808
	590	28.8		5900	0.0808
	592	28.8		5920	0.07665
	594	28.8		5940	0.08064
	596	28.8		5960	0.08064
	598	28.8		5980	0.07649
	600	28.8		6000	0.07634
	602	28.8		6020
	604	28.8
	606	28.8
	608	28.8
	610	28.9
	612	28.9
	614	28.9
	616	28.9
	618	28.9
	620	28.9
	622	28.9
	624	29
	626	29
	628	29
	630	29
	632	29.1
	634	29.1
	636	29.1
	638	29.1
	640	29.1
	642	29
	644	29.1
	646	29.1
	648	29.1
	650	29.1
	652	29.2
	654	29.2
	656	29.2
	658	29.2
	660	29.2
	662	29.2
	664	29.2
	666	29.2
	668	29.3
	670	29.3
	672	29.3
	674	29.3
	676	29.3
	678	29.3
	680	29.3
	682	29.4
	684	29.4
	686	29.4
	688	29.4
	690	29.4
	692	29.4
	694	29.4
	696	29.4
	698	29.4
	700	29.4
	702	29.4
	704	29.5
	706	29.5
	708	29.5
	710	29.5
	712	29.6
	714	29.6
	716	29.6
	718	29.6
	720	29.6
	722	29.6
	724	29.6
	726	29.6
	728	29.6
	730	29.7
	732	29.7
	734	29.7
	736	29.7
	738	29.7
	740	29.7
	742	29.7
	744	29.7
	746	29.7
	748	29.7
	750	29.7
	752	29.8
	754	29.8
	756	29.8
	758	29.8
	760	29.9
	762	29.9
	764	29.9
	766	30
	768	30
	770	29.9
	772	29.9
	774	30
	776	30
	778	30
	780	30
	782	30
	784	30
	786	30
	788	30
	790	30
	792	30
	794	30
	796	30
	798	30
	800	30
	802	30.1
	804	30.1
	806	30.1
	808	30.1
	810	30.1
	812	30.2
	814	30.2
	816	30.2
	818	30.2
	820	30.2
	822	30.2
	824	30.2
	826	30.2
	828	30.2
	830	30.2
	832	30.2
	834	30.2
	836	30.3
	838	30.3
	840	30.3
	842	30.3
	844	30.3
	846	30.3
	848	30.3
	850	30.3
	852	30.3
	854	30.4
	856	30.4
	858	30.4
	860	30.4
	862	30.4
	864	30.4
	866	30.4
	868	30.5
	870	30.5
	872	30.5
	874	30.5
	876	30.5
	878	30.5
	880	30.5
	882	30.5
	884	30.6
	886	30.6
	888	30.6
	890	30.6
	892	30.6
	894	30.6
	896	30.6
	898	30.7
	900	30.7
	902	30.7
	904	30.7
	906	30.7
	908	30.7
	910	30.7
	912	30.7
	914	30.8
	916	30.8
	918	30.8
	920	30.8
	922	30.8
	924	30.8
	926	30.8
	928	30.8
	930	30.9
	932	30.9
	934	30.9
	936	30.9
	938	30.9
	940	30.9
	942	30.9
	944	30.9
	946	30.9
	948	30.9
	950	30.9
	952	30.9
	954	31
	956	31
	958	31
	960	31
	962	31
	964	31
	966	31
	968	31
	970	31
	972	31
	974	31
	976	31
	978	31.1
	980	31.1
	982	31.1
	984	31.1
	986	31.2
	988	31.2
	990	31.2
	992	31.2
	994	31.2
	996	31.2
	998	31.2
	1000	31.2
	1002	31.2
	1004	31.2
	1006	31.2
	1008	31.2
	1010	31.2
	1012	31.3
	1014	31.3
	1016	31.3
	1018	31.3
	1020	31.3
	1022	31.3
	1024	31.4
	1026	31.4
	1028	31.4
	1030	31.4
	1032	31.4
	1034	31.4
	1036	31.5
	1038	31.5
	1040	31.5
	1042	31.5
	1044	31.5
	1046	31.5
	1048	31.5
	1050	31.5
	1052	31.5
	1054	31.5
	1056	31.5
	1058	31.6
	1060	31.6
	1062	31.6
	1064	31.6
	1066	31.6
	1068	31.6
	1070	31.6
	1072	31.6
	1074	31.6
	1076	31.6
	1078	31.6
	1080	31.7
	1082	31.7
	1084	31.7
	1086	31.7
	1088	31.7
	1090	31.8
	1092	31.8
	1094	31.8
	1096	31.8
	1098	31.8
	1100	31.8
	1102	31.8
	1104	31.9
	1106	31.9
	1108	31.9
	1110	31.9
	1112	31.9
	1114	31.9
	1116	31.9
	1118	31.9
	1120	31.9
	1122	31.9
	1124	31.9
	1126	31.9
	1128	31.9
	1130	31.9
	1132	31.9
	1134	31.9
	1136	32
	1138	32
	1140	32
	1142	32
	1144	32.1
	1146	32.1
	1148	32.1
	1150	32.1
	1152	32.1
	1154	32.1
	1156	32.1
	1158	32.1
	1160	32.1
	1162	32.1
	1164	32.1
	1166	32.1
	1168	32.1
	1170	32.1
	1172	32.2
	1174	32.3
	1176	32.3
	1178	32.2
	1180	32.2
	1182	32.3
	1184	32.3
	1186	32.3
	1188	32.3
	1190	32.3
	1192	32.3
	1194	32.3
	1196	32.3
	1198	32.3
	1200	32.3
	1202	32.4
	1204	32.4
	1206	32.4
	1208	32.4
	1210	32.4
	1212	32.4
	1214	32.4
	1216	32.4
	1218	32.4
	1220	32.4
	1222	32.4
	1224	32.4
	1226	32.5
	1228	32.6
	1230	32.6
	1232	32.6
	1234	32.6
	1236	32.6
	1238	32.6
	1240	32.6
	1242	32.6
	1244	32.6
	1246	32.6
	1248	32.6
	1250	32.6
	1252	32.6
	1254	32.7
	1256	32.7
	1258	32.7
	1260	32.7
	1262	32.7
	1264	32.7
	1266	32.7
	1268	32.7
	1270	32.7
	1272	32.7
	1274	32.7
	1276	32.8
	1278	32.8
	1280	32.8
	1282	32.8
	1284	32.8
	1286	32.8
	1288	32.9
	1290	32.9
	1292	32.9
	1294	32.9
	1296	32.9
	1298	32.9
	1300	32.9
	1302	33
	1304	33
	1306	33
	1308	33
	1310	33
	1312	33
	1314	33
	1316	33
	1318	33
	1320	33
	1322	33
	1324	33
	1326	33.1
	1328	33.1
	1330	33.1
	1332	33.1
	1334	33.1
	1336	33.1
	1338	33.1
	1340	33.1
	1342	33.1
	1344	33.1
	1346	33.1
	1348	33.2
	1350	33.2
	1352	33.2
	1354	33.2
	1356	33.2
	1358	33.2
	1360	33.3
	1362	33.3
	1364	33.3
	1366	33.3
	1368	33.3
	1370	33.3
	1372	33.3
	1374	33.3
	1376	33.3
	1378	33.3
	1380	33.4
	1382	33.4
	1384	33.4
	1386	33.4
	1388	33.4
	1390	33.4
	1392	33.5
	1394	33.5
	1396	33.5
	1398	33.5
	1400	33.5
	1402	33.5
	1404	33.5
	1406	33.5
	1408	33.5
	1410	33.5
	1412	33.5
	1414	33.5
	1416	33.6
	1418	33.6
	1420	33.6
	1422	33.6
	1424	33.6
	1426	33.6
	1428	33.6
	1430	33.6
	1432	33.7
	1434	33.7
	1436	33.6
	1438	33.6
	1440	33.6
	1442	33.7
	1444	33.7
	1446	33.7
	1448	33.7
	1450	33.7
	1452	33.8
	1454	33.8
	1456	33.8
	1458	33.8
	1460	33.8
	1462	33.8
	1464	33.8
	1466	33.8
	1468	33.8
	1470	33.9
	1472	33.9
	1474	33.9
	1476	33.9
	1478	33.9
	1480	33.9
	1482	34
	1484	34
	1486	34
	1488	34
	1490	34
	1492	34
	1494	34
	1496	34
	1498	34
	1500	34
	1502	34
	1504	34
	1506	34
	1508	34
	1510	34
	1512	34.1
	1514	34.1
	1516	34.1
	1518	34.1
	1520	34.1
	1522	34.1
	1524	34.1
	1526	34.1
	1528	34.1
	1530	34.1
	1532	34.2
	1534	34.2
	1536	34.2
	1538	34.2
	1540	34.3
	1542	34.2
	1544	34.2
	1546	34.2
	1548	34.2
	1550	34.2
	1552	34.3
	1554	34.3
	1556	34.3
	1558	34.3
	1560	34.3
	1562	34.4
	1564	34.4
	1566	34.4
	1568	34.3
	1570	34.4
	1572	34.4
	1574	34.4
	1576	34.4
	1578	34.4
	1580	34.4
	1582	34.4
	1584	34.4
	1586	34.4
	1588	34.4
	1590	34.4
	1592	34.4
	1594	34.4
	1596	34.5
	1598	34.5
	1600	34.5
	1602	34.5
	1604	34.5
	1606	34.5
	1608	34.5
	1610	34.6
	1612	34.6
	1614	34.6
	1616	34.6
	1618	34.6
	1620	34.7
	1622	34.6
	1624	34.6
	1626	34.7
	1628	34.7
	1630	34.7
	1632	34.7
	1634	34.7
	1636	34.7
	1638	34.7
	1640	34.8
	1642	34.8
	1644	34.8
	1646	34.8
	1648	34.8
	1650	34.8
	1652	34.8
	1654	34.8
	1656	34.8
	1658	34.8
	1660	34.8
	1662	34.8
	1664	34.8
	1666	34.9
	1668	34.9
	1670	34.9
	1672	34.9
	1674	34.9
	1676	34.9
	1678	34.9
	1680	35
	1682	35
	1684	35
	1686	35
	1688	35
	1690	35
	1692	35
	1694	35
	1696	35
	1698	35.1
	1700	35.1
	1702	35.1
	1704	35
	1706	35
	1708	35
	1710	35
	1712	35.1
	1714	35.1
	1716	35.1
	1718	35.1
	1720	35.1
	1722	35.1
	1724	35.1
	1726	35.1
	1728	35.1
	1730	35.1
	1732	35.2
	1734	35.2
	1736	35.2
	1738	35.2
	1740	35.3
	1742	35.3
	1744	35.3
	1746	35.3
	1748	35.2
	1750	35.2
	1752	35.3
	1754	35.3
	1756	35.4
	1758	35.4
	1760	35.3
	1762	35.3
	1764	35.3
	1766	35.3
	1768	35.3
	1770	35.3
	1772	35.4
	1774	35.4
	1776	35.4
	1778	35.4
	1780	35.4
	1782	35.4
	1784	35.4
	1786	35.4
	1788	35.5
	1790	35.5
	1792	35.5
	1794	35.5
	1796	35.5
	1798	35.5
	1800	35.5
	1802	35.6
	1804	35.6
	1806	35.6
	1808	35.6
	1810	35.6
	1812	35.6
	1814	35.6
	1816	35.6
	1818	35.6
	1820	35.6
	1822	35.6
	1824	35.6
	1826	35.7
	1828	35.7
	1830	35.7
	1832	35.7
	1834	35.7
	1836	35.7
	1838	35.7
	1840	35.7
	1842	35.8
	1844	35.8
	1846	35.8
	1848	35.8
	1850	35.8
	1852	35.8
	1854	35.8
	1856	35.8
	1858	35.8
	1860	35.8
	1862	35.8
	1864	35.8
	1866	35.8
	1868	35.8
	1870	35.9
	1872	35.9
	1874	35.9
	1876	35.9
	1878	35.9
	1880	35.9
	1882	35.9
	1884	36
	1886	36
	1888	36
	1890	36
	1892	36
	1894	36
	1896	36
	1898	36
	1900	36
	1902	36.1
	1904	36.1
	1906	36.1
	1908	36.1
	1910	36.1
	1912	36.1
	1914	36.1
	1916	36.1
	1918	36.1
	1920	36.2
	1922	36.2
	1924	36.2
	1926	36.2
	1928	36.2
	1930	36.2
	1932	36.2
	1934	36.2
	1936	36.2
	1938	36.2
	1940	36.2
	1942	36.2
	1944	36.2
	1946	36.2
	1948	36.2
	1950	36.2
	1952	36.2
	1954	36.2
	1956	36.2
	1958	36.2
	1960	36.3
	1962	36.3
	1964	36.4
	1966	36.4
	1968	36.4
	1970	36.4
	1972	36.4
	1974	36.4
	1976	36.4
	1978	36.4
	1980	36.4
	1982	36.5
	1984	36.5
	1986	36.5
	1988	36.5
	1990	36.5
	1992	36.5
	1994	36.5
	1996	36.5
	1998	36.5
	2000	36.5
	2002	36.5
	2004	36.6
	2006	36.6
	2008	36.6
	2010	36.6
	2012	36.6
	2014	36.6
	2016	36.6
	2018	36.6
	2020	36.6
	2022	36.6
	2024	36.6
	2026	36.6
	2028	36.7
	2030	36.7
	2032	36.7
	2034	36.7
	2036	36.7
	2038	36.7
	2040	36.7
	2042	36.7
	2044	36.7
	2046	36.7
	2048	36.7
	2050	36.7
	2052	36.7
	2054	36.7
	2056	36.7
	2058	36.8
	2060	36.8
	2062	36.8
	2064	36.8
	2066	36.8
	2068	36.8
	2070	36.8
	2072	36.8
	2074	36.8
	2076	36.9
	2078	36.9
	2080	36.9
	2082	36.9
	2084	36.9
	2086	36.9
	2088	36.9
	2090	36.9
	2092	36.9
	2094	36.9
	2096	36.9
	2098	37
	2100	37
	2102	37
	2104	37
	2106	37
	2108	37
	2110	37
	2112	37
	2114	37
	2116	37
	2118	37
	2120	37.1
	2122	37.1
	2124	37.1
	2126	37.1
	2128	37.1
	2130	37.1
	2132	37.1
	2134	37.2
	2136	37.2
	2138	37.2
	2140	37.2
	2142	37.2
	2144	37.2
	2146	37.2
	2148	37.2
	2150	37.2
	2152	37.2
	2154	37.2
	2156	37.3
	2158	37.3
	2160	37.2
	2162	37.2
	2164	37.3
	2166	37.3
	2168	37.3
	2170	37.4
	2172	37.4
	2174	37.4
	2176	37.3
	2178	37.3
	2180	37.3
	2182	37.3
	2184	37.4
	2186	37.4
	2188	37.4
	2190	37.4
	2192	37.5
	2194	37.5
	2196	37.5
	2198	37.5
	2200	37.5
	2202	37.5
	2204	37.5
	2206	37.5
	2208	37.5
	2210	37.5
	2212	37.5
	2214	37.6
	2216	37.6
	2218	37.6
	2220	37.6
	2222	37.6
	2224	37.6
	2226	37.6
	2228	37.6
	2230	37.6
	2232	37.6
	2234	37.6
	2236	37.6
	2238	37.6
	2240	37.6
	2242	37.6
	2244	37.6
	2246	37.6
	2248	37.6
	2250	37.7
	2252	37.7
	2254	37.7
	2256	37.7
	2258	37.7
	2260	37.7
	2262	37.7
	2264	37.7
	2266	37.7
	2268	37.8
	2270	37.8
	2272	37.8
	2274	37.8
	2276	37.8
	2278	37.8
	2280	37.8
	2282	37.8
	2284	37.8
	2286	37.8
	2288	37.9
	2290	37.9
	2292	37.9
	2294	37.9
	2296	37.9
	2298	37.9
	2300	37.9
	2302	37.9
	2304	37.9
	2306	37.9
	2308	37.9
	2310	37.9
	2312	37.9
	2314	38
	2316	38
	2318	38
	2320	38
	2322	38
	2324	38
	2326	38
	2328	38
	2330	38.1
	2332	38.1
	2334	38
	2336	38
	2338	38.1
	2340	38.1
	2342	38.1
	2344	38.1
	2346	38.1
	2348	38.1
	2350	38.2
	2352	38.2
	2354	38.2
	2356	38.2
	2358	38.2
	2360	38.2
	2362	38.2
	2364	38.2
	2366	38.2
	2368	38.2
	2370	38.2
	2372	38.2
	2374	38.2
	2376	38.2
	2378	38.2
	2380	38.2
	2382	38.3
	2384	38.3
	2386	38.4
	2388	38.4
	2390	38.4
	2392	38.4
	2394	38.4
	2396	38.4
	2398	38.4
	2400	38.4
	2402	38.4
	2404	38.4
	2406	38.4
	2408	38.4
	2410	38.4
	2412	38.4
	2414	38.4
	2416	38.5
	2418	38.5
	2420	38.5
	2422	38.5
	2424	38.5
	2426	38.5
	2428	38.5
	2430	38.5
	2432	38.6
	2434	38.6
	2436	38.6
	2438	38.6
	2440	38.6
	2442	38.6
	2444	38.6
	2446	38.6
	2448	38.6
	2450	38.6
	2452	38.6
	2454	38.6
	2456	38.6
	2458	38.6
	2460	38.7
	2462	38.7
	2464	38.7
	2466	38.7
	2468	38.7
	2470	38.7
	2472	38.7
	2474	38.7
	2476	38.7
	2478	38.7
	2480	38.7
	2482	38.7
	2484	38.8
	2486	38.8
	2488	38.8
	2490	38.8
	2492	38.8
	2494	38.8
	2496	38.8
	2498	38.8
	2500	38.8
	2502	38.9
	2504	38.9
	2506	38.9
	2508	38.9
	2510	38.9
	2512	38.9
	2514	38.9
	2516	38.9
	2518	38.9
	2520	38.9
	2522	38.9
	2524	38.9
	2526	38.9
	2528	38.9
	2530	38.9
	2532	39
	2534	39
	2536	39
	2538	39
	2540	39
	2542	39.1
	2544	39.1
	2546	39.1
	2548	39.1
	2550	39.1
	2552	39.1
	2554	39.1
	2556	39.1
	2558	39.1
	2560	39.1
	2562	39.1
	2564	39.1
	2566	39.1
	2568	39.1
	2570	39.1
	2572	39.2
	2574	39.1
	2576	39.1
	2578	39.2
	2580	39.2
	2582	39.2
	2584	39.2
	2586	39.2
	2588	39.2
	2590	39.2
	2592	39.2
	2594	39.2
	2596	39.3
	2598	39.3
	2600	39.3
	2602	39.3
	2604	39.3
	2606	39.3
	2608	39.4
	2610	39.4
	2612	39.4
	2614	39.4
	2616	39.4
	2618	39.4
	2620	39.4
	2622	39.4
	2624	39.4
	2626	39.4
	2628	39.4
	2630	39.4
	2632	39.4
	2634	39.4
	2636	39.5
	2638	39.5
	2640	39.5
	2642	39.5
	2644	39.6
	2646	39.6
	2648	39.6
	2650	39.6
	2652	39.6
	2654	39.6
	2656	39.6
	2658	39.6
	2660	39.6
	2662	39.6
	2664	39.6
	2666	39.6
	2668	39.6
	2670	39.6
	2672	39.6
	2674	39.6
	2676	39.6
	2678	39.6
	2680	39.7
	2682	39.7
	2684	39.7
	2686	39.7
	2688	39.7
	2690	39.7
	2692	39.7
	2694	39.7
	2696	39.7
	2698	39.7
	2700	39.7
	2702	39.7
	2704	39.7
	2706	39.8
	2708	39.8
	2710	39.8
	2712	39.8
	2714	39.8
	2716	39.8
	2718	39.8
	2720	39.8
	2722	39.8
	2724	39.8
	2726	39.8
	2728	39.9
	2730	39.9
	2732	39.9
	2734	39.9
	2736	39.9
	2738	39.9
	2740	39.9
	2742	39.9
	2744	39.9
	2746	39.9
	2748	39.9
	2750	39.9
	2752	39.9
	2754	39.9
	2756	39.9
	2758	40
	2760	40
	2762	40
	2764	40
	2766	40
	2768	40
	2770	40
	2772	40
	2774	40
	2776	40.1
	2778	40.1
	2780	40.1
	2782	40.1
	2784	40.1
	2786	40.1
	2788	40.1
	2790	40.1
	2792	40.1
	2794	40.1
	2796	40.1
	2798	40.1
	2800	40.1
	2802	40.1
	2804	40.2
	2806	40.2
	2808	40.2
	2810	40.2
	2812	40.2
	2814	40.2
	2816	40.2
	2818	40.2
	2820	40.2
	2822	40.3
	2824	40.3
	2826	40.3
	2828	40.3
	2830	40.3
	2832	40.4
	2834	40.4
	2836	40.3
	2838	40.3
	2840	40.3
	2842	40.3
	2844	40.3
	2846	40.3
	2848	40.3
	2850	40.3
	2852	40.3
	2854	40.3
	2856	40.3
	2858	40.3
	2860	40.4
	2862	40.4
	2864	40.4
	2866	40.4
	2868	40.4
	2870	40.4
	2872	40.4
	2874	40.4
	2876	40.4
	2878	40.4
	2880	40.4
	2882	40.4
	2884	40.4
	2886	40.5
	2888	40.5
	2890	40.5
	2892	40.5
	2894	40.5
	2896	40.5
	2898	40.5
	2900	40.6
	2902	40.6
	2904	40.6
	2906	40.6
	2908	40.7
	2910	40.7
	2912	40.6
	2914	40.6
	2916	40.6
	2918	40.6
	2920	40.6
	2922	40.7
	2924	40.7
	2926	40.8
	2928	40.8
	2930	40.7
	2932	40.7
	2934	40.7
	2936	40.7
	2938	40.8
	2940	40.8
	2942	40.8
	2944	40.8
	2946	40.8
	2948	40.8
	2950	40.8
	2952	40.8
	2954	40.8
	2956	40.9
	2958	40.9
	2960	40.9
	2962	40.9
	2964	40.9
	2966	40.9
	2968	40.9
	2970	40.9
	2972	40.9
	2974	40.9
	2976	41
	2978	40.9
	2980	40.9
	2982	40.9
	2984	40.9
	2986	40.9
	2988	41
	2990	41
	2992	41
	2994	41
	2996	41
	2998	41
	3000	41
	3002	41
	3004	41
	3006	41.1
	3008	41.1
	3010	41
	3012	41
	3014	41.1
	3016	41.1
	3018	41.1
	3020	41.1
	3022	41.1
	3024	41.1
	3026	41.1
	3028	41.1
	3030	41.1
	3032	41.1
	3034	41.1
	3036	41.2
	3038	41.2
	3040	41.2
	3042	41.2
	3044	41.2
	3046	41.2
	3048	41.2
	3050	41.2
	3052	41.2
	3054	41.2
	3056	41.2
	3058	41.2
	3060	41.2
	3062	41.2
	3064	41.2
	3066	41.3
	3068	41.3
	3070	41.3
	3072	41.3
	3074	41.3
	3076	41.3
	3078	41.3
	3080	41.3
	3082	41.3
	3084	41.3
	3086	41.3
	3088	41.3
	3090	41.4
	3092	41.4
	3094	41.4
	3096	41.4
	3098	41.4
	3100	41.4
	3102	41.4
	3104	41.4
	3106	41.4
	3108	41.4
	3110	41.4
	3112	41.4
	3114	41.5
	3116	41.5
	3118	41.6
	3120	41.5
	3122	41.5
	3124	41.5
	3126	41.5
	3128	41.5
	3130	41.6
	3132	41.6
	3134	41.6
	3136	41.6
	3138	41.6
	3140	41.6
	3142	41.7
	3144	41.7
	3146	41.6
	3148	41.6
	3150	41.6
	3152	41.6
	3154	41.7
	3156	41.7
	3158	41.7
	3160	41.7
	3162	41.7
	3164	41.7
	3166	41.7
	3168	41.7
	3170	41.7
	3172	41.7
	3174	41.7
	3176	41.7
	3178	41.7
	3180	41.7
	3182	41.8
	3184	41.8
	3186	41.8
	3188	41.8
	3190	41.8
	3192	41.8
	3194	41.8
	3196	41.8
	3198	41.8
	3200	41.8
	3202	41.8
	3204	41.8
	3206	41.8
	3208	41.9
	3210	41.9
	3212	41.9
	3214	41.9
	3216	41.9
	3218	41.9
	3220	41.9
	3222	41.9
	3224	41.9
	3226	41.9
	3228	41.9
	3230	42
	3232	42
	3234	42
	3236	42
	3238	42
	3240	42.1
	3242	42.1
	3244	42
	3246	42
	3248	42
	3250	42
	3252	42
	3254	42
	3256	42
	3258	42
	3260	42
	3262	42
	3264	42
	3266	42.1
	3268	42.2
	3270	42.2
	3272	42.1
	3274	42.1
	3276	42.1
	3278	42.1
	3280	42.1
	3282	42.2
	3284	42.2
	3286	42.2
	3288	42.2
	3290	42.1
	3292	42.1
	3294	42.2
	3296	42.2
	3298	42.3
	3300	42.3
	3302	42.3
	3304	42.3
	3306	42.3
	3308	42.3
	3310	42.3
	3312	42.3
	3314	42.3
	3316	42.3
	3318	42.3
	3320	42.3
	3322	42.3
	3324	42.3
	3326	42.3
	3328	42.4
	3330	42.4
	3332	42.4
	3334	42.4
	3336	42.4
	3338	42.4
	3340	42.4
	3342	42.4
	3344	42.4
	3346	42.4
	3348	42.4
	3350	42.4
	3352	42.4
	3354	42.4
	3356	42.4
	3358	42.4
	3360	42.4
	3362	42.4
	3364	42.4
	3366	42.4
	3368	42.5
	3370	42.6
	3372	42.6
	3374	42.6
	3376	42.6
	3378	42.6
	3380	42.6
	3382	42.6
	3384	42.6
	3386	42.6
	3388	42.6
	3390	42.6
	3392	42.7
	3394	42.6
	3396	42.6
	3398	42.6
	3400	42.6
	3402	42.6
	3404	42.6
	3406	42.6
	3408	42.7
	3410	42.7
	3412	42.7
	3414	42.7
	3416	42.7
	3418	42.7
	3420	42.7
	3422	42.7
	3424	42.7
	3426	42.7
	3428	42.7
	3430	42.7
	3432	42.7
	3434	42.8
	3436	42.8
	3438	42.8
	3440	42.8
	3442	42.8
	3444	42.8
	3446	42.8
	3448	42.8
	3450	42.8
	3452	42.8
	3454	42.8
	3456	42.8
	3458	42.9
	3460	42.9
	3462	42.9
	3464	42.9
	3466	42.9
	3468	42.9
	3470	42.9
	3472	42.9
	3474	42.9
	3476	42.9
	3478	42.9
	3480	42.9
	3482	43
	3484	43
	3486	43
	3488	43
	3490	43
	3492	43
	3494	43.1
	3496	43.1
	3498	43
	3500	43
	3502	43
	3504	43
	3506	43.1
	3508	43
	3510	43
	3512	43.1
	3514	43.1
	3516	43.1
	3518	43.1
	3520	43.1
	3522	43.1
	3524	43.1
	3526	43.1
	3528	43.1
	3530	43.1
	3532	43.1
	3534	43.1
	3536	43.1
	3538	43.1
	3540	43.1
	3542	43.2
	3544	43.2
	3546	43.2
	3548	43.2
	3550	43.2
	3552	43.2
	3554	43.2
	3556	43.2
	3558	43.2
	3560	43.2
	3562	43.2
	3564	43.3
	3566	43.3
	3568	43.3
	3570	43.3
	3572	43.3
	3574	43.3
	3576	43.3
	3578	43.3
	3580	43.3
	3582	43.3
	3584	43.3
	3586	43.3
	3588	43.3
	3590	43.3
	3592	43.3
	3594	43.3
	3596	43.3
	3598	43.3
	3600	43.4
	3602	43.4
	3604	43.4
	3606	43.4
	3608	43.4
	3610	43.4
	3612	43.4
	3614	43.4
	3616	43.4
	3618	43.4
	3620	43.5
	3622	43.5
	3624	43.5
	3626	43.5
	3628	43.5
	3630	43.5
	3632	43.5
	3634	43.5
	3636	43.5
	3638	43.5
	3640	43.5
	3642	43.5
	3644	43.5
	3646	43.5
	3648	43.5
	3650	43.5
	3652	43.5
	3654	43.6
	3656	43.6
	3658	43.6
	3660	43.6
	3662	43.6
	3664	43.6
	3666	43.6
	3668	43.6
	3670	43.6
	3672	43.7
	3674	43.7
	3676	43.7
	3678	43.7
	3680	43.7
	3682	43.7
	3684	43.7
	3686	43.7
	3688	43.7
	3690	43.7
	3692	43.7
	3694	43.7
	3696	43.7
	3698	43.7
	3700	43.7
	3702	43.7
	3704	43.7
	3706	43.7
	3708	43.7
	3710	43.8
	3712	43.8
	3714	43.8
	3716	43.8
	3718	43.8
	3720	43.8
	3722	43.8
	3724	43.8
	3726	43.8
	3728	43.8
	3730	43.9
	3732	43.9
	3734	43.8
	3736	43.8
	3738	43.9
	3740	43.9
	3742	43.9
	3744	43.9
	3746	43.9
	3748	43.9
	3750	43.9
	3752	43.9
	3754	43.9
	3756	43.9
	3758	43.9
	3760	43.9
	3762	43.9
	3764	43.9
	3766	43.9
	3768	44
	3770	44
	3772	44
	3774	44
	3776	44
	3778	44
	3780	44
	3782	44
	3784	44
	3786	44
	3788	44
	3790	44
	3792	44
	3794	44.1
	3796	44.1
	3798	44.1
	3800	44.1
	3802	44.1
	3804	44.1
	3806	44.1
	3808	44.1
	3810	44.1
	3812	44.1
	3814	44.2
	3816	44.2
	3818	44.2
	3820	44.2
	3822	44.2
	3824	44.2
	3826	44.2
	3828	44.2
	3830	44.2
	3832	44.2
	3834	44.2
	3836	44.2
	3838	44.2
	3840	44.2
	3842	44.2
	3844	44.2
	3846	44.2
	3848	44.2
	3850	44.2
	3852	44.2
	3854	44.2
	3856	44.2
	3858	44.3
	3860	44.3
	3862	44.3
	3864	44.3
	3866	44.3
	3868	44.3
	3870	44.3
	3872	44.4
	3874	44.4
	3876	44.4
	3878	44.4
	3880	44.4
	3882	44.4
	3884	44.4
	3886	44.4
	3888	44.4
	3890	44.4
	3892	44.4
	3894	44.4
	3896	44.4
	3898	44.4
	3900	44.4
	3902	44.4
	3904	44.4
	3906	44.5
	3908	44.5
	3910	44.5
	3912	44.5
	3914	44.5
	3916	44.4
	3918	44.4
	3920	44.5
	3922	44.5
	3924	44.5
	3926	44.5
	3928	44.5
	3930	44.5
	3932	44.5
	3934	44.5
	3936	44.5
	3938	44.5
	3940	44.5
	3942	44.5
	3944	44.5
	3946	44.5
	3948	44.5
	3950	44.5
	3952	44.5
	3954	44.5
	3956	44.5
	3958	44.5
	3960	44.6
	3962	44.6
	3964	44.6
	3966	44.7
	3968	44.6
	3970	44.6
	3972	44.6
	3974	44.6
	3976	44.6
	3978	44.6
	3980	44.6
	3982	44.6
	3984	44.6
	3986	44.7
	3988	44.7
	3990	44.7
	3992	44.8
	3994	44.8
[truncated: 1,003 more rows]

## Sheet: Figure 4d
	Repeated WD-ER cooling
	Time	oC
	0	25
	2	25
	4	25
	6	25
	8	25
	10	25
	12	25
	14	25
	16	25
	18	25.1
	20	25.1
	22	25.1
	24	25.1
	26	25.1
	28	25.1
	30	25.1
	32	25.1
	34	25.1
	36	25.1
	38	25.2
	40	25.2
	42	25.2
	44	25.2
	46	25.2
	48	25.2
	50	25.2
	52	25.2
	54	25.2
	56	25.3
	58	25.3
	60	25.3
	62	25.3
	64	25.3
	66	25.3
	68	25.3
	70	25.4
	72	25.4
	74	25.4
	76	25.4
	78	25.5
	80	25.5
	82	25.5
	84	25.5
	86	25.5
	88	25.5
	90	25.5
	92	25.5
	94	25.5
	96	25.5
	98	25.6
	100	25.6
	102	25.6
	104	25.6
	106	25.6
	108	25.7
	110	25.7
	112	25.7
	114	25.7
	116	25.8
	118	25.8
	120	25.7
	122	25.7
	124	25.7
	126	25.7
	128	25.7
	130	25.8
	132	25.8
	134	25.8
	136	25.8
	138	25.8
	140	25.8
	142	25.8
	144	25.8
	146	25.8
	148	25.8
	150	25.9
	152	25.9
	154	25.9
	156	25.9
	158	26
	160	26
	162	26
	164	26
	166	26
	168	26
	170	26
	172	26
	174	26
	176	26
	178	26
	180	26
	182	26.1
	184	26.1
	186	26.1
	188	26.1
	190	26.1
	192	26.1
	194	26.1
	196	26.2
	198	26.2
	200	26.2
	202	26.3
	204	26.3
	206	26.3
	208	26.3
	210	26.3
	212	26.3
	214	26.3
	216	26.3
	218	26.3
	220	26.3
	222	26.3
	224	26.4
	226	26.4
	228	26.4
	230	26.4
	232	26.4
	234	26.5
	236	26.5
	238	26.5
	240	26.5
	242	26.5
	244	26.5
	246	26.5
	248	26.5
	250	26.5
	252	26.5
	254	26.6
	256	26.6
	258	26.6
	260	26.6
	262	26.6
	264	26.6
	266	26.6
	268	26.6
	270	26.7
	272	26.7
	274	26.7
	276	26.7
	278	26.7
	280	26.7
	282	26.8
	284	26.8
	286	26.8
	288	26.8
	290	26.8
	292	26.8
	294	26.8
	296	26.8
	298	26.8
	300	26.9
	302	26.9
	304	26.9
	306	26.9
	308	26.9
	310	26.9
	312	26.9
	314	27
	316	27
	318	27
	320	27
	322	27
	324	27.1
	326	27.1
	328	27.1
	330	27.1
	332	27.1
	334	27.1
	336	27.1
	338	27.1
	340	27.1
	342	27.1
	344	27.1
	346	27.1
	348	27.2
	350	27.2
	352	27.2
	354	27.2
	356	27.3
	358	27.3
	360	27.3
	362	27.3
	364	27.3
	366	27.4
	368	27.4
	370	27.4
	372	27.4
	374	27.4
	376	27.4
	378	27.4
	380	27.4
	382	27.4
	384	27.4
	386	27.4
	388	27.4
	390	27.4
	392	27.5
	394	27.5
	396	27.5
	398	27.5
	400	27.5
	402	27.5
	404	27.5
	406	27.5
	408	27.5
	410	27.6
	412	27.6
	414	27.6
	416	27.6
	418	27.7
	420	27.7
	422	27.7
	424	27.8
	426	27.8
	428	27.8
	430	27.8
	432	27.8
	434	27.8
	436	27.8
	438	27.8
	440	27.8
	442	27.8
	444	27.8
	446	27.8
	448	27.9
	450	27.9
	452	27.9
	454	27.9
	456	27.9
	458	27.9
	460	27.9
	462	28
	464	28
	466	28
	468	28
	470	28
	472	28
	474	28
	476	28
	478	28
	480	28.1
	482	28.1
	484	28.1
	486	28.1
	488	28.1
	490	28.1
	492	28.2
	494	28.2
	496	28.2
	498	28.2
	500	28.2
	502	28.2
	504	28.2
	506	28.2
	508	28.3
	510	28.3
	512	28.3
	514	28.3
	516	28.3
	518	28.3
	520	28.3
	522	28.3
	524	28.4
	526	28.4
	528	28.4
	530	28.4
	532	28.4
	534	28.4
	536	28.4
	538	28.5
	540	28.5
	542	28.5
	544	28.5
	546	28.5
	548	28.5
	550	28.5
	552	28.5
	554	28.5
	556	28.5
	558	28.5
	560	28.6
	562	28.6
	564	28.6
	566	28.6
	568	28.6
	570	28.6
	572	28.6
	574	28.7
	576	28.7
	578	28.7
	580	28.7
	582	28.7
	584	28.7
	586	28.7
	588	28.8
	590	28.8
	592	28.8
	594	28.8
	596	28.8
	598	28.8
	600	28.8
	602	28.8
	604	28.8
	606	28.8
	608	28.8
	610	28.9
	612	28.9
	614	28.9
	616	28.9
	618	28.9
	620	28.9
	622	28.9
	624	29
	626	29
	628	29
	630	29
	632	29.1
	634	29.1
	636	29.1
	638	29.1
	640	29.1
	642	29
	644	29.1
	646	29.1
	648	29.1
	650	29.1
	652	29.2
	654	29.2
	656	29.2
	658	29.2
	660	29.2
	662	29.2
	664	29.2
	666	29.2
	668	29.3
	670	29.3
	672	29.3
	674	29.3
	676	29.3
	678	29.3
	680	29.3
	682	29.4
	684	29.4
	686	29.4
	688	29.4
	690	29.4
	692	29.4
	694	29.4
	696	29.4
	698	29.4
	700	29.4
	702	29.4
	704	29.5
	706	29.5
	708	29.5
	710	29.5
	712	29.6
	714	29.6
	716	29.6
	718	29.6
	720	29.6
	722	29.6
	724	29.6
	726	29.6
	728	29.6
	730	29.7
	732	29.7
	734	29.7
	736	29.7
	738	29.7
	740	29.7
	742	29.7
	744	29.7
	746	29.7
	748	29.7
	750	29.7
	752	29.8
	754	29.8
	756	29.8
	758	29.8
	760	29.9
	762	29.9
	764	29.9
	766	30
	768	30
	770	29.9
	772	29.9
	774	30
	776	30
	778	30
	780	30
	782	30
	784	30
	786	30
	788	30
	790	30
	792	30
	794	30
	796	30
	798	30
	800	30
	802	30.1
	804	30.1
	806	30.1
	808	30.1
	810	30.1
	812	30.2
	814	30.2
	816	30.2
	818	30.2
	820	30.2
	822	30.2
	824	30.2
	826	30.2
	828	30.2
	830	30.2
	832	30.2
	834	30.2
	836	30.3
	838	30.3
	840	30.3
	842	30.3
	844	30.3
	846	30.3
	848	30.3
	850	30.3
	852	30.3
	854	30.4
	856	30.4
	858	30.4
	860	30.4
	862	30.4
	864	30.4
	866	30.4
	868	30.5
	870	30.5
	872	30.5
	874	30.5
	876	30.5
	878	30.5
	880	30.5
	882	30.5
	884	30.6
	886	30.6
	888	30.6
	890	30.6
	892	30.6
	894	30.6
	896	30.6
	898	30.7
	900	30.7
	902	30.7
	904	30.7
	906	30.7
	908	30.7
	910	30.7
	912	30.7
	914	30.8
	916	30.8
	918	30.8
	920	30.8
	922	30.8
	924	30.8
	926	30.8
	928	30.8
	930	30.9
	932	30.9
	934	30.9
	936	30.9
	938	30.9
	940	30.9
	942	30.9
	944	30.9
	946	30.9
	948	30.9
	950	30.9
	952	30.9
	954	31
	956	31
	958	31
	960	31
	962	31
	964	31
	966	31
	968	31
	970	31
	972	31
	974	31
	976	31
	978	31.1
	980	31.1
	982	31.1
	984	31.1
	986	31.2
	988	31.2
	990	31.2
	992	31.2
	994	31.2
	996	31.2
	998	31.2
	1000	31.2
	1002	31.2
	1004	31.2
	1006	31.2
	1008	31.2
	1010	31.2
	1012	31.3
	1014	31.3
	1016	31.3
	1018	31.3
	1020	31.3
	1022	31.3
	1024	31.4
	1026	31.4
	1028	31.4
	1030	31.4
	1032	31.4
	1034	31.4
	1036	31.5
	1038	31.5
	1040	31.5
	1042	31.5
	1044	31.5
	1046	31.5
	1048	31.5
	1050	31.5
	1052	31.5
	1054	31.5
	1056	31.5
	1058	31.6
	1060	31.6
	1062	31.6
	1064	31.6
	1066	31.6
	1068	31.6
	1070	31.6
	1072	31.6
	1074	31.6
	1076	31.6
	1078	31.6
	1080	31.7
	1082	31.7
	1084	31.7
	1086	31.7
	1088	31.7
	1090	31.8
	1092	31.8
	1094	31.8
	1096	31.8
	1098	31.8
	1100	31.8
	1102	31.8
	1104	31.9
	1106	31.9
	1108	31.9
	1110	31.9
	1112	31.9
	1114	31.9
	1116	31.9
	1118	31.9
	1120	31.9
	1122	31.9
	1124	31.9
	1126	31.9
	1128	31.9
	1130	31.9
	1132	31.9
	1134	31.9
	1136	32
	1138	32
	1140	32
	1142	32
	1144	32.1
	1146	32.1
	1148	32.1
	1150	32.1
	1152	32.1
	1154	32.1
	1156	32.1
	1158	32.1
	1160	32.1
	1162	32.1
	1164	32.1
	1166	32.1
	1168	32.1
	1170	32.1
	1172	32.2
	1174	32.3
	1176	32.3
	1178	32.2
	1180	32.2
	1182	32.3
	1184	32.3
	1186	32.3
	1188	32.3
	1190	32.3
	1192	32.3
	1194	32.3
	1196	32.3
	1198	32.3
	1200	32.3
	1202	32.4
	1204	32.4
	1206	32.4
	1208	32.4
	1210	32.4
	1212	32.4
	1214	32.4
	1216	32.4
	1218	32.4
	1220	32.4
	1222	32.4
	1224	32.4
	1226	32.5
	1228	32.6
	1230	32.6
	1232	32.6
	1234	32.6
	1236	32.6
	1238	32.6
	1240	32.6
	1242	32.6
	1244	32.6
	1246	32.6
	1248	32.6
	1250	32.6
	1252	32.6
	1254	32.7
	1256	32.7
	1258	32.7
	1260	32.7
	1262	32.7
	1264	32.7
	1266	32.7
	1268	32.7
	1270	32.7
	1272	32.7
	1274	32.7
	1276	32.8
	1278	32.8
	1280	32.8
	1282	32.8
	1284	32.8
	1286	32.8
	1288	32.9
	1290	32.9
	1292	32.9
	1294	32.9
	1296	32.9
	1298	32.9
	1300	32.9
	1302	33
	1304	33
	1306	33
	1308	33
	1310	33
	1312	33
	1314	33
	1316	33
	1318	33
	1320	33
	1322	33
	1324	33
	1326	33.1
	1328	33.1
	1330	33.1
	1332	33.1
	1334	33.1
	1336	33.1
	1338	33.1
	1340	33.1
	1342	33.1
	1344	33.1
	1346	33.1
	1348	33.2
	1350	33.2
	1352	33.2
	1354	33.2
	1356	33.2
	1358	33.2
	1360	33.3
	1362	33.3
	1364	33.3
	1366	33.3
	1368	33.3
	1370	33.3
	1372	33.3
	1374	33.3
	1376	33.3
	1378	33.3
	1380	33.4
	1382	33.4
	1384	33.4
	1386	33.4
	1388	33.4
	1390	33.4
	1392	33.5
	1394	33.5
	1396	33.5
	1398	33.5
	1400	33.5
	1402	33.5
	1404	33.5
	1406	33.5
	1408	33.5
	1410	33.5
	1412	33.5
	1414	33.5
	1416	33.6
	1418	33.6
	1420	33.6
	1422	33.6
	1424	33.6
	1426	33.6
	1428	33.6
	1430	33.6
	1432	33.7
	1434	33.7
	1436	33.6
	1438	33.6
	1440	33.6
	1442	33.7
	1444	33.7
	1446	33.7
	1448	33.7
	1450	33.7
	1452	33.8
	1454	33.8
	1456	33.8
	1458	33.8
	1460	33.8
	1462	33.8
	1464	33.8
	1466	33.8
	1468	33.8
	1470	33.9
	1472	33.9
	1474	33.9
	1476	33.9
	1478	33.9
	1480	33.9
	1482	34
	1484	34
	1486	34
	1488	34
	1490	34
	1492	34
	1494	34
	1496	34
	1498	34
	1500	34
	1502	34
	1504	34
	1506	34
	1508	34
	1510	34
	1512	34.1
	1514	34.1
	1516	34.1
	1518	34.1
	1520	34.1
	1522	34.1
	1524	34.1
	1526	34.1
	1528	34.1
	1530	34.1
	1532	34.2
	1534	34.2
	1536	34.2
	1538	34.2
	1540	34.3
	1542	34.2
	1544	34.2
	1546	34.2
	1548	34.2
	1550	34.2
	1552	34.3
	1554	34.3
	1556	34.3
	1558	34.3
	1560	34.3
	1562	34.4
	1564	34.4
	1566	34.4
	1568	34.3
	1570	34.4
	1572	34.4
	1574	34.4
	1576	34.4
	1578	34.4
	1580	34.4
	1582	34.4
	1584	34.4
	1586	34.4
	1588	34.4
	1590	34.4
	1592	34.4
	1594	34.4
	1596	34.5
	1598	34.5
	1600	34.5
	1602	34.5
	1604	34.5
	1606	34.5
	1608	34.5
	1610	34.6
	1612	34.6
	1614	34.6
	1616	34.6
	1618	34.6
	1620	34.7
	1622	34.6
	1624	34.6
	1626	34.7
	1628	34.7
	1630	34.7
	1632	34.7
	1634	34.7
	1636	34.7
	1638	34.7
	1640	34.8
	1642	34.8
	1644	34.8
	1646	34.8
	1648	34.8
	1650	34.8
	1652	34.8
	1654	34.8
	1656	34.8
	1658	34.8
	1660	34.8
	1662	34.8
	1664	34.8
	1666	34.9
	1668	34.9
	1670	34.9
	1672	34.9
	1674	34.9
	1676	34.9
	1678	34.9
	1680	35
	1682	35
	1684	35
	1686	35
	1688	35
	1690	35
	1692	35
	1694	35
	1696	35
	1698	35.1
	1700	35.1
	1702	35.1
	1704	35
	1706	35
	1708	35
	1710	35
	1712	35.1
	1714	35.1
	1716	35.1
	1718	35.1
	1720	35.1
	1722	35.1
	1724	35.1
	1726	35.1
	1728	35.1
	1730	35.1
	1732	35.2
	1734	35.2
	1736	35.2
	1738	35.2
	1740	35.3
	1742	35.3
	1744	35.3
	1746	35.3
	1748	35.2
	1750	35.2
	1752	35.3
	1754	35.3
	1756	35.4
	1758	35.4
	1760	35.3
	1762	35.3
	1764	35.3
	1766	35.3
	1768	35.3
	1770	35.3
	1772	35.4
	1774	35.4
	1776	35.4
	1778	35.4
	1780	35.4
	1782	35.4
	1784	35.4
	1786	35.4
	1788	35.5
	1790	35.5
	1792	35.5
	1794	35.5
	1796	35.5
	1798	35.5
	1800	35.5
	1802	35.6
	1804	35.6
	1806	35.6
	1808	35.6
	1810	35.6
	1812	35.6
	1814	35.6
	1816	35.6
	1818	35.6
	1820	35.6
	1822	35.6
	1824	35.6
	1826	35.7
	1828	35.7
	1830	35.7
	1832	35.7
	1834	35.7
	1836	35.7
	1838	35.7
	1840	35.7
	1842	35.8
	1844	35.8
	1846	35.8
	1848	35.8
	1850	35.8
	1852	35.8
	1854	35.8
	1856	35.8
	1858	35.8
	1860	35.8
	1862	35.8
	1864	35.8
	1866	35.8
	1868	35.8
	1870	35.9
	1872	35.9
	1874	35.9
	1876	35.9
	1878	35.9
	1880	35.9
	1882	35.9
	1884	36
	1886	36
	1888	36
	1890	36
	1892	36
	1894	36
	1896	36
	1898	36
	1900	36
	1902	36.1
	1904	36.1
	1906	36.1
	1908	36.1
	1910	36.1
	1912	36.1
	1914	36.1
	1916	36.1
	1918	36.1
	1920	36.2
	1922	36.2
	1924	36.2
	1926	36.2
	1928	36.2
	1930	36.2
	1932	36.2
	1934	36.2
	1936	36.2
	1938	36.2
	1940	36.2
	1942	36.2
	1944	36.2
	1946	36.2
	1948	36.2
	1950	36.2
	1952	36.2
	1954	36.2
	1956	36.2
	1958	36.2
	1960	36.3
	1962	36.3
	1964	36.4
	1966	36.4
	1968	36.4
	1970	36.4
	1972	36.4
	1974	36.4
	1976	36.4
	1978	36.4
	1980	36.4
	1982	36.5
	1984	36.5
	1986	36.5
	1988	36.5
	1990	36.5
	1992	36.5
	1994	36.5
	1996	36.5
	1998	36.5
	2000	36.5
	2002	36.5
	2004	36.6
	2006	36.6
	2008	36.6
	2010	36.6
	2012	36.6
	2014	36.6
	2016	36.6
	2018	36.6
	2020	36.6
	2022	36.6
	2024	36.6
	2026	36.6
	2028	36.7
	2030	36.7
	2032	36.7
	2034	36.7
	2036	36.7
	2038	36.7
	2040	36.7
	2042	36.7
	2044	36.7
	2046	36.7
	2048	36.7
	2050	36.7
	2052	36.7
	2054	36.7
	2056	36.7
	2058	36.8
	2060	36.8
	2062	36.8
	2064	36.8
	2066	36.8
	2068	36.8
	2070	36.8
	2072	36.8
	2074	36.8
	2076	36.9
	2078	36.9
	2080	36.9
	2082	36.9
	2084	36.9
	2086	36.9
	2088	36.9
	2090	36.9
	2092	36.9
	2094	36.9
	2096	36.9
	2098	37
	2100	37
	2102	37
	2104	37
	2106	37
	2108	37
	2110	37
	2112	37
	2114	37
	2116	37
	2118	37
	2120	37.1
	2122	37.1
	2124	37.1
	2126	37.1
	2128	37.1
	2130	37.1
	2132	37.1
	2134	37.2
	2136	37.2
	2138	37.2
	2140	37.2
	2142	37.2
	2144	37.2
	2146	37.2
	2148	37.2
	2150	37.2
	2152	37.2
	2154	37.2
	2156	37.3
	2158	37.3
	2160	37.2
	2162	37.2
	2164	37.3
	2166	37.3
	2168	37.3
	2170	37.4
	2172	37.4
	2174	37.4
	2176	37.3
	2178	37.3
	2180	37.3
	2182	37.3
	2184	37.4
	2186	37.4
	2188	37.4
	2190	37.4
	2192	37.5
	2194	37.5
	2196	37.5
	2198	37.5
	2200	37.5
	2202	37.5
	2204	37.5
	2206	37.5
	2208	37.5
	2210	37.5
	2212	37.5
	2214	37.6
	2216	37.6
	2218	37.6
	2220	37.6
	2222	37.6
	2224	37.6
	2226	37.6
	2228	37.6
	2230	37.6
	2232	37.6
	2234	37.6
	2236	37.6
	2238	37.6
	2240	37.6
	2242	37.6
	2244	37.6
	2246	37.6
	2248	37.6
	2250	37.7
	2252	37.7
	2254	37.7
	2256	37.7
	2258	37.7
	2260	37.7
	2262	37.7
	2264	37.7
	2266	37.7
	2268	37.8
	2270	37.8
	2272	37.8
	2274	37.8
	2276	37.8
	2278	37.8
	2280	37.8
	2282	37.8
	2284	37.8
	2286	37.8
	2288	37.9
	2290	37.9
	2292	37.9
	2294	37.9
	2296	37.9
	2298	37.9
	2300	37.9
	2302	37.9
	2304	37.9
	2306	37.9
	2308	37.9
	2310	37.9
	2312	37.9
	2314	38
	2316	38
	2318	38
	2320	38
	2322	38
	2324	38
	2326	38
	2328	38
	2330	38.1
	2332	38.1
	2334	38
	2336	38
	2338	38.1
	2340	38.1
	2342	38.1
	2344	38.1
	2346	38.1
	2348	38.1
	2350	38.2
	2352	38.2
	2354	38.2
	2356	38.2
	2358	38.2
	2360	38.2
	2362	38.2
	2364	38.2
	2366	38.2
	2368	38.2
	2370	38.2
	2372	38.2
	2374	38.2
	2376	38.2
	2378	38.2
	2380	38.2
	2382	38.3
	2384	38.3
	2386	38.4
	2388	38.4
	2390	38.4
	2392	38.4
	2394	38.4
	2396	38.4
	2398	38.4
	2400	38.4
	2402	38.4
	2404	38.4
	2406	38.4
	2408	38.4
	2410	38.4
	2412	38.4
	2414	38.4
	2416	38.5
	2418	38.5
	2420	38.5
	2422	38.5
	2424	38.5
	2426	38.5
	2428	38.5
	2430	38.5
	2432	38.6
	2434	38.6
	2436	38.6
	2438	38.6
	2440	38.6
	2442	38.6
	2444	38.6
	2446	38.6
	2448	38.6
	2450	38.6
	2452	38.6
	2454	38.6
	2456	38.6
	2458	38.6
	2460	38.7
	2462	38.7
	2464	38.7
	2466	38.7
	2468	38.7
	2470	38.7
	2472	38.7
	2474	38.7
	2476	38.7
	2478	38.7
	2480	38.7
	2482	38.7
	2484	38.8
	2486	38.8
	2488	38.8
	2490	38.8
	2492	38.8
	2494	38.8
	2496	38.8
	2498	38.8
	2500	38.8
	2502	38.9
	2504	38.9
	2506	38.9
	2508	38.9
	2510	38.9
	2512	38.9
	2514	38.9
	2516	38.9
	2518	38.9
	2520	38.9
	2522	38.9
	2524	38.9
	2526	38.9
	2528	38.9
	2530	38.9
	2532	39
	2534	39
	2536	39
	2538	39
	2540	39
	2542	39.1
	2544	39.1
	2546	39.1
	2548	39.1
	2550	39.1
	2552	39.1
	2554	39.1
	2556	39.1
	2558	39.1
	2560	39.1
	2562	39.1
	2564	39.1
	2566	39.1
	2568	39.1
	2570	39.1
	2572	39.2
	2574	39.1
	2576	39.1
	2578	39.2
	2580	39.2
	2582	39.2
	2584	39.2
	2586	39.2
	2588	39.2
	2590	39.2
	2592	39.2
	2594	39.2
	2596	39.3
	2598	39.3
	2600	39.3
	2602	39.3
	2604	39.3
	2606	39.3
	2608	39.4
	2610	39.4
	2612	39.4
	2614	39.4
	2616	39.4
	2618	39.4
	2620	39.4
	2622	39.4
	2624	39.4
	2626	39.4
	2628	39.4
	2630	39.4
	2632	39.4
	2634	39.4
	2636	39.5
	2638	39.5
	2640	39.5
	2642	39.5
	2644	39.6
	2646	39.6
	2648	39.6
	2650	39.6
	2652	39.6
	2654	39.6
	2656	39.6
	2658	39.6
	2660	39.6
	2662	39.6
	2664	39.6
	2666	39.6
	2668	39.6
	2670	39.6
	2672	39.6
	2674	39.6
	2676	39.6
	2678	39.6
	2680	39.7
	2682	39.7
	2684	39.7
	2686	39.7
	2688	39.7
	2690	39.7
	2692	39.7
	2694	39.7
	2696	39.7
	2698	39.7
	2700	39.7
	2702	39.7
	2704	39.7
	2706	39.8
	2708	39.8
	2710	39.8
	2712	39.8
	2714	39.8
	2716	39.8
	2718	39.8
	2720	39.8
	2722	39.8
	2724	39.8
	2726	39.8
	2728	39.9
	2730	39.9
	2732	39.9
	2734	39.9
	2736	39.9
	2738	39.9
	2740	39.9
	2742	39.9
	2744	39.9
	2746	39.9
	2748	39.9
	2750	39.9
	2752	39.9
	2754	39.9
	2756	39.9
	2758	40
	2760	40
	2762	40
	2764	40
	2766	40
	2768	40
	2770	40
	2772	40
	2774	40
	2776	40.1
	2778	40.1
	2780	40.1
	2782	40.1
	2784	40.1
	2786	40.1
	2788	40.1
	2790	40.1
	2792	40.1
	2794	40.1
	2796	40.1
	2798	40.1
	2800	40.1
	2802	40.1
	2804	40.2
	2806	40.2
	2808	40.2
	2810	40.2
	2812	40.2
	2814	40.2
	2816	40.2
	2818	40.2
	2820	40.2
	2822	40.3
	2824	40.3
	2826	40.3
	2828	40.3
	2830	40.3
	2832	40.4
	2834	40.4
	2836	40.3
	2838	40.3
	2840	40.3
	2842	40.3
	2844	40.3
	2846	40.3
	2848	40.3
	2850	40.3
	2852	40.3
	2854	40.3
	2856	40.3
	2858	40.3
	2860	40.4
	2862	40.4
	2864	40.4
	2866	40.4
	2868	40.4
	2870	40.4
	2872	40.4
	2874	40.4
	2876	40.4
	2878	40.4
	2880	40.4
	2882	40.4
	2884	40.4
	2886	40.5
	2888	40.5
	2890	40.5
	2892	40.5
	2894	40.5
	2896	40.5
	2898	40.5
	2900	40.6
	2902	40.6
	2904	40.6
	2906	40.6
	2908	40.7
	2910	40.7
	2912	40.6
	2914	40.6
	2916	40.6
	2918	40.6
	2920	40.6
	2922	40.7
	2924	40.7
	2926	40.8
	2928	40.8
	2930	40.7
	2932	40.7
	2934	40.7
	2936	40.7
	2938	40.8
	2940	40.8
	2942	40.8
	2944	40.8
	2946	40.8
	2948	40.8
	2950	40.8
	2952	40.8
	2954	40.8
	2956	40.9
	2958	40.9
	2960	40.9
	2962	40.9
	2964	40.9
	2966	40.9
	2968	40.9
	2970	40.9
	2972	40.9
	2974	40.9
	2976	41
	2978	40.9
	2980	40.9
	2982	40.9
	2984	40.9
	2986	40.9
	2988	41
	2990	41
	2992	41
	2994	41
	2996	41
	2998	41
	3000	41
	3002	41
	3004	41
	3006	41.1
	3008	41.1
	3010	41
	3012	41
	3014	41.1
	3016	41.1
	3018	41.1
	3020	41.1
	3022	41.1
	3024	41.1
	3026	41.1
	3028	41.1
	3030	41.1
	3032	41.1
	3034	41.1
	3036	41.2
	3038	41.2
	3040	41.2
	3042	41.2
	3044	41.2
	3046	41.2
	3048	41.2
	3050	41.2
	3052	41.2
	3054	41.2
	3056	41.2
	3058	41.2
	3060	41.2
	3062	41.2
	3064	41.2
	3066	41.3
	3068	41.3
	3070	41.3
	3072	41.3
	3074	41.3
	3076	41.3
	3078	41.3
	3080	41.3
	3082	41.3
	3084	41.3
	3086	41.3
	3088	41.3
	3090	41.4
	3092	41.4
	3094	41.4
	3096	41.4
	3098	41.4
	3100	41.4
	3102	41.4
	3104	41.4
	3106	41.4
	3108	41.4
	3110	41.4
	3112	41.4
	3114	41.5
	3116	41.5
	3118	41.6
	3120	41.5
	3122	41.5
	3124	41.5
	3126	41.5
	3128	41.5
	3130	41.6
	3132	41.6
	3134	41.6
	3136	41.6
	3138	41.6
	3140	41.6
	3142	41.7
	3144	41.7
	3146	41.6
	3148	41.6
	3150	41.6
	3152	41.6
	3154	41.7
	3156	41.7
	3158	41.7
	3160	41.7
	3162	41.7
	3164	41.7
	3166	41.7
	3168	41.7
	3170	41.7
	3172	41.7
	3174	41.7
	3176	41.7
	3178	41.7
	3180	41.7
	3182	41.8
	3184	41.8
	3186	41.8
	3188	41.8
	3190	41.8
	3192	41.8
	3194	41.8
	3196	41.8
	3198	41.8
	3200	41.8
	3202	41.8
	3204	41.8
	3206	41.8
	3208	41.9
	3210	41.9
	3212	41.9
	3214	41.9
	3216	41.9
	3218	41.9
	3220	41.9
	3222	41.9
	3224	41.9
	3226	41.9
	3228	41.9
	3230	42
	3232	42
	3234	42
	3236	42
	3238	42
	3240	42.1
	3242	42.1
	3244	42
	3246	42
	3248	42
	3250	42
	3252	42
	3254	42
	3256	42
	3258	42
	3260	42
	3262	42
	3264	42
	3266	42.1
	3268	42.2
	3270	42.2
	3272	42.1
	3274	42.1
	3276	42.1
	3278	42.1
	3280	42.1
	3282	42.2
	3284	42.2
	3286	42.2
	3288	42.2
	3290	42.1
	3292	42.1
	3294	42.2
	3296	42.2
	3298	42.3
	3300	42.3
	3302	42.3
	3304	42.3
	3306	42.3
	3308	42.3
	3310	42.3
	3312	42.3
	3314	42.3
	3316	42.3
	3318	42.3
	3320	42.3
	3322	42.3
	3324	42.3
	3326	42.3
	3328	42.4
	3330	42.4
	3332	42.4
	3334	42.4
	3336	42.4
	3338	42.4
	3340	42.4
	3342	42.4
	3344	42.4
	3346	42.4
	3348	42.4
	3350	42.4
	3352	42.4
	3354	42.4
	3356	42.4
	3358	42.4
	3360	42.4
	3362	42.4
	3364	42.4
	3366	42.4
	3368	42.5
	3370	42.6
	3372	42.6
	3374	42.6
	3376	42.6
	3378	42.6
	3380	42.6
	3382	42.6
	3384	42.6
	3386	42.6
	3388	42.6
	3390	42.6
	3392	42.7
	3394	42.6
	3396	42.6
	3398	42.6
	3400	42.6
	3402	42.6
	3404	42.6
	3406	42.6
	3408	42.7
	3410	42.7
	3412	42.7
	3414	42.7
	3416	42.7
	3418	42.7
	3420	42.7
	3422	42.7
	3424	42.7
	3426	42.7
	3428	42.7
	3430	42.7
	3432	42.7
	3434	42.8
	3436	42.8
	3438	42.8
	3440	42.8
	3442	42.8
	3444	42.8
	3446	42.8
	3448	42.8
	3450	42.8
	3452	42.8
	3454	42.8
	3456	42.8
	3458	42.9
	3460	42.9
	3462	42.9
	3464	42.9
	3466	42.9
	3468	42.9
	3470	42.9
	3472	42.9
	3474	42.9
	3476	42.9
	3478	42.9
	3480	42.9
	3482	43
	3484	43
	3486	43
	3488	43
	3490	43
	3492	43
	3494	43.1
	3496	43.1
	3498	43
	3500	43
	3502	43
	3504	43
	3506	43.1
	3508	43
	3510	43
	3512	43.1
	3514	43.1
	3516	43.1
	3518	43.1
	3520	43.1
	3522	43.1
	3524	43.1
	3526	43.1
	3528	43.1
	3530	43.1
	3532	43.1
	3534	43.1
	3536	43.1
	3538	43.1
	3540	43.1
	3542	43.2
	3544	43.2
	3546	43.2
	3548	43.2
	3550	43.2
	3552	43.2
	3554	43.2
	3556	43.2
	3558	43.2
	3560	43.2
	3562	43.2
	3564	43.3
	3566	43.3
	3568	43.3
	3570	43.3
	3572	43.3
	3574	43.3
	3576	43.3
	3578	43.3
	3580	43.3
	3582	43.3
	3584	43.3
	3586	43.3
	3588	43.3
	3590	43.3
	3592	43.3
	3594	43.3
	3596	43.3
	3598	43.3
	3600	43.4
	3602	43.4
	3604	43.4
	3606	43.4
	3608	43.4
	3610	43.4
	3612	43.4
	3614	43.4
	3616	43.4
	3618	43.4
	3620	43.5
	3622	43.5
	3624	43.5
	3626	43.5
	3628	43.5
	3630	43.5
	3632	43.5
	3634	43.5
	3636	43.5
	3638	43.5
	3640	43.5
	3642	43.5
	3644	43.5
	3646	43.5
	3648	43.5
	3650	43.5
	3652	43.5
	3654	43.6
	3656	43.6
	3658	43.6
	3660	43.6
	3662	43.6
	3664	43.6
	3666	43.6
	3668	43.6
	3670	43.6
	3672	43.7
	3674	43.7
	3676	43.7
	3678	43.7
	3680	43.7
	3682	43.7
	3684	43.7
	3686	43.7
	3688	43.7
	3690	43.7
	3692	43.7
	3694	43.7
	3696	43.7
	3698	43.7
	3700	43.7
	3702	43.7
	3704	43.7
	3706	43.7
	3708	43.7
	3710	43.8
	3712	43.8
	3714	43.8
	3716	43.8
	3718	43.8
	3720	43.8
	3722	43.8
	3724	43.8
	3726	43.8
	3728	43.8
	3730	43.9
	3732	43.9
	3734	43.8
	3736	43.8
	3738	43.9
	3740	43.9
	3742	43.9
	3744	43.9
	3746	43.9
	3748	43.9
	3750	43.9
	3752	43.9
	3754	43.9
	3756	43.9
	3758	43.9
	3760	43.9
	3762	43.9
	3764	43.9
	3766	43.9
	3768	44
	3770	44
	3772	44
	3774	44
	3776	44
	3778	44
	3780	44
	3782	44
	3784	44
	3786	44
	3788	44
	3790	44
	3792	44
	3794	44.1
	3796	44.1
	3798	44.1
	3800	44.1
	3802	44.1
	3804	44.1
	3806	44.1
	3808	44.1
	3810	44.1
	3812	44.1
	3814	44.2
	3816	44.2
	3818	44.2
	3820	44.2
	3822	44.2
	3824	44.2
	3826	44.2
	3828	44.2
	3830	44.2
	3832	44.2
	3834	44.2
	3836	44.2
	3838	44.2
	3840	44.2
	3842	44.2
	3844	44.2
	3846	44.2
	3848	44.2
	3850	44.2
	3852	44.2
	3854	44.2
	3856	44.2
	3858	44.3
	3860	44.3
	3862	44.3
	3864	44.3
	3866	44.3
	3868	44.3
	3870	44.3
	3872	44.4
	3874	44.4
	3876	44.4
	3878	44.4
	3880	44.4
	3882	44.4
	3884	44.4
	3886	44.4
	3888	44.4
	3890	44.4
	3892	44.4
	3894	44.4
	3896	44.4
	3898	44.4
	3900	44.4
	3902	44.4
	3904	44.4
	3906	44.5
	3908	44.5
	3910	44.5
	3912	44.5
	3914	44.5
	3916	44.4
	3918	44.4
	3920	44.5
	3922	44.5
	3924	44.5
	3926	44.5
	3928	44.5
	3930	44.5
	3932	44.5
	3934	44.5
	3936	44.5
	3938	44.5
	3940	44.5
	3942	44.5
	3944	44.5
	3946	44.5
	3948	44.5
	3950	44.5
	3952	44.5
	3954	44.5
	3956	44.5
	3958	44.5
	3960	44.6
	3962	44.6
	3964	44.6
	3966	44.7
	3968	44.6
	3970	44.6
	3972	44.6
	3974	44.6
	3976	44.6
	3978	44.6
	3980	44.6
	3982	44.6
	3984	44.6
	3986	44.7
	3988	44.7
	3990	44.7
	3992	44.8
	3994	44.8
[truncated: 25,503 more rows]

## Sheet: Figure 5
	1.96 mm		1.24 mm		0.62 mm		0.49 mm
	Time (s)	oC	Time (s)	oC	Time (s)	oC	Time (s)	oC
	0	25	0	25	0	25	0	25
	10	25	10	25	10	24.9	10	25
	20	25	20	24.9	20	25	20	25
	30	24.9	30	25	30	25.2	30	25
	40	25.1	40	24.9	40	25.1	40	24.9
	50	24.7	50	25.1	50	25.1	50	24.9
	60	24.7	60	25.1	60	25.1	60	24.9
	70	24.8	70	25.2	70	25.1	70	25
	80	24.8	80	25.3	80	24.9	80	25
	90	24.8	90	25.3	90	25	90	25
	100	24.8	100	25.4	100	25.1	100	25.1
	110	24.8	110	25.5	110	25.2	110	25.2
	120	24.9	120	25.5	120	25.3	120	25.2
	130	24.9	130	25.5	130	25.4	130	25.3
	140	25	140	25.5	140	25.4	140	25.3
	150	25	150	25.5	150	25.4	150	25.4
	160	25.1	160	25.4	160	25.5	160	25.3
	170	25.1	170	25.4	170	25.5	170	25.4
	180	25.1	180	25.5	180	25.6	180	25.5
	190	25.1	190	25.6	190	25.7	190	25.7
	200	25.2	200	25.7	200	25.8	200	25.6
	210	25.3	210	25.8	210	25.8	210	25.7
	220	25.3	220	25.9	220	25.7	220	25.7
	230	25.4	230	25.8	230	25.8	230	25.7
	240	25.5	240	25.9	240	25.8	240	25.8
	250	25.6	250	26	250	25.8	250	25.9
	260	25.6	260	26	260	25.9	260	26
	270	25.7	270	26.1	270	26.1	270	26.1
	280	25.7	280	26.3	280	26.1	280	26.2
	290	25.8	290	26.3	290	26.3	290	26.3
	300	26	300	26.4	300	26.3	300	26.4
	310	26	310	26.4	310	26.4	310	26.4
	320	26	320	26.5	320	26.6	320	26.4
	330	26.2	330	26.6	330	26.6	330	26.6
	340	26.2	340	26.7	340	26.7	340	26.7
	350	26.3	350	26.7	350	26.8	350	26.8
	360	26.5	360	26.8	360	26.8	360	26.9
	370	26.5	370	26.8	370	26.9	370	27
	380	26.6	380	26.8	380	26.9	380	27.1
	390	26.8	390	26.9	390	27	390	27.1
	400	26.8	400	27	400	27.1	400	27.3
	410	27	410	27.1	410	27.2	410	27.5
	420	27.1	420	27.2	420	27.4	420	27.6
	430	27.1	430	27.3	430	27.3	430	27.8
	440	27.3	440	27.4	440	27.4	440	27.9
	450	27.3	450	27.5	450	27.5	450	28
	460	27.5	460	27.6	460	27.6	460	28.1
	470	27.7	470	27.7	470	27.6	470	28.3
	480	27.7	480	27.8	480	27.8	480	28.5
	490	27.8	490	28	490	27.9	490	28.6
	500	27.9	500	28.1	500	28	500	28.7
	510	28	510	28.3	510	28.1	510	28.8
	520	28.1	520	28.5	520	28.3	520	28.9
	530	28.3	530	28.6	530	28.4	530	29
	540	28.4	540	28.8	540	28.5	540	29.2
	550	28.4	550	28.9	550	28.6	550	29.3
	560	28.6	560	28.8	560	28.6	560	29.5
	570	28.7	570	29	570	28.7	570	29.6
	580	28.9	580	29.3	580	28.9	580	29.5
	590	28.9	590	29.4	590	29	590	29.6
	600	29.1	600	29.5	600	29.1	600	29.7
	610	29.2	610	29.6	610	29.2	610	29.8
	620	29.4	620	29.7	620	29.3	620	29.9
	630	29.4	630	29.8	630	29.5	630	30
	640	29.6	640	29.8	640	29.7	640	30.1
	650	29.6	650	30.1	650	29.9	650	30.2
	660	29.8	660	30.1	660	29.9	660	30.4
	670	30	670	30.2	670	30	670	30.5
	680	30	680	30.2	680	30.1	680	30.8
	690	30.1	690	30.3	690	30.1	690	31
	700	30.2	700	30.4	700	30.3	700	31.1
	710	30.3	710	30.6	710	30.4	710	31.2
	720	30.4	720	30.7	720	30.5	720	31.3
	730	30.4	730	30.8	730	30.4	730	31.5
	740	30.7	740	31	740	30.6	740	31.6
	750	30.9	750	31.1	750	30.7	750	31.8
	760	30.8	760	31.2	760	30.9	760	32
	770	31	770	31.2	770	31	770	32.1
	780	31	780	31.4	780	31.3	780	32.4
	790	31.2	790	31.4	790	31.4	790	32.2
	800	31.2	800	31.6	800	31.4	800	32.6
	810	31.4	810	31.7	810	31.6	810	32.5
	820	31.5	820	31.9	820	31.7	820	32.3
	830	31.6	830	32	830	31.8	830	32.4
	840	31.6	840	32.1	840	31.9	840	32.6
	850	31.8	850	32.3	850	32.1	850	32.6
	860	32	860	32.5	860	32	860	32.6
	870	32.2	870	32.6	870	32.1	870	32.7
	880	32.3	880	32.5	880	32.2	880	32.5
	890	32.2	890	32.5	890	32.4	890	33.1
	900	32.4	900	32.7	900	32.5	900	33.3
	910	32.4	910	32.4	910	32.6	910	33
	920	32.6	920	32.5	920	32.8	920	33.2
	930	32.6	930	32.8	930	32.9	930	33.2
	940	32.9	940	33	940	32.9	940	33.3
	950	33.1	950	33.1	950	32.7	950	33.6
	960	33.2	960	33.3	960	32.8	960	33.7
	970	33.3	970	33.2	970	32.9	970	33.5
	980	33.2	980	33.3	980	33.3	980	33.4
	990	33.4	990	33.3	990	33.4	990	33.5
	1000	33.5	1000	33.6	1000	33.4	1000	33.5
	1010	33.7	1010	34	1010	33.6	1010	33.9
	1020	33.7	1020	34.1	1020	33.4	1020	34.1
	1030	33.7	1030	34.1	1030	33.5	1030	34.2
	1040	33.9	1040	34	1040	33.9	1040	34.3
	1050	34.3	1050	33.8	1050	34	1050	34.3
	1060	34	1060	34	1060	34	1060	34.5
	1070	34.3	1070	34.2	1070	34	1070	34.8
	1080	34.3	1080	34.3	1080	33.8	1080	35
	1090	34.4	1090	34.2	1090	33.9	1090	34.7
	1100	34.3	1100	34.5	1100	33.8	1100	34.8
	1110	34.4	1110	34.7	1110	34	1110	34.8
	1120	34.8	1120	34.9	1120	34.3	1120	35
	1130	34.9	1130	34.7	1130	34.3	1130	35.3
	1140	35	1140	35	1140	34.2	1140	35.4
	1150	35.2	1150	35.3	1150	34.7	1150	35.4
	1160	35.4	1160	35.2	1160	34.5	1160	35.4
	1170	35.2	1170	35.3	1170	34.6	1170	35.4
	1180	35.5	1180	35.5	1180	34.6	1180	35.6
	1190	35.8	1190	35.6	1190	34.9	1190	35.8
	1200	35.5	1200	35.4	1200	35	1200	35.4
	1210	35.7	1210	35.7	1210	35	1210	35.5
	1220	35.8	1220	35.1	1220	35.3	1220	35.7
	1230	35.8	1230	35.1	1230	35.2	1230	35.9
	1240	36.1	1240	35.7	1240	35.4	1240	36
	1250	36.2	1250	35.6	1250	35.4	1250	36.3
	1260	36.3	1260	35.7	1260	35.5	1260	36.5
	1270	36.5	1270	35.8	1270	35.4	1270	36.2
	1280	36.1	1280	36	1280	35.6	1280	36.6
	1290	36.3	1290	36.2	1290	35.7	1290	36.7
	1300	36.6	1300	36	1300	35.5	1300	36.9
	1310	36.5	1310	36.2	1310	35.9	1310	37
	1320	36.7	1320	36.3	1320	36	1320	37.1
	1330	36.7	1330	36.3	1330	36.1	1330	37.3
	1340	36.4	1340	36.2	1340	36.3	1340	37.2
	1350	36.8	1350	36.5	1350	36.4	1350	37.5
	1360	37.2	1360	35.9	1360	36.2	1360	37.7
	1370	37.3	1370	36	1370	36.6	1370	37.5
	1380	37.6	1380	36.1	1380	36.7	1380	37.9
	1390	37.4	1390	36.5	1390	36.9	1390	38
	1400	37.5	1400	36.8	1400	36.5	1400	38.4
	1410	37.5	1410	36.7	1410	36.7	1410	38.5
	1420	37.6	1420	36.7	1420	36.7	1420	38.7
	1430	38	1430	36.9	1430	36.7	1430	38.7
	1440	37.9	1440	37.2	1440	36.9	1440	38.7
	1450	37.9	1450	37.3	1450	37	1450	38.9
	1460	37.9	1460	37.6	1460	37.2	1460	39
	1470	37.8	1470	37.7	1470	37.1	1470	39.1
	1480	37.8	1480	37.8	1480	37.5	1480	39.3
	1490	38.2	1490	38.1	1490	37.8	1490	39.4
	1500	38.2	1500	38	1500	38.3	1500	39.5
	1510	38.3	1510	38	1510	38.6	1510	39.7
	1520	38.4	1520	38.3	1520	38.9	1520	39.7
	1530	38.6	1530	38.6	1530	39	1530	39.8
	1540	38.7	1540	38.5	1540	39.3	1540	39.9
	1550	39	1550	38.6	1550	39.2	1550	39.9
	1560	39.2	1560	38.9	1560	39.4	1560	40.2
	1570	39.4	1570	39.3	1570	39.4	1570	40.2
	1580	39.4	1580	39.4	1580	39.8	1580	40.3
	1590	38.9	1590	39.6	1590	39.4	1590	40.5
	1600	39	1600	40.3	1600	39.7	1600	40.7
	1610	39	1610	40	1610	39.7	1610	41.2
	1620	39.6	1620	40.1	1620	39.7	1620	41.4
	1630	39.7	1630	40.1	1630	40.1	1630	41.5
	1640	39.5	1640	40.3	1640	40.3	1640	41.5
	1650	39.5	1650	40.1	1650	40.3	1650	41.6
	1660	40.1	1660	40.2	1660	40.5	1660	41.7
	1670	39.8	1670	40.4	1670	40.5	1670	41.8
	1680	40.1	1680	40.5	1680	40.7	1680	42.1
	1690	40.4	1690	40.7	1690	40.7	1690	42.3
	1700	40.2	1700	40.5	1700	40.7	1700	42.6
	1710	39.9	1710	40.7	1710	40.8	1710	42.8
	1720	39.9	1720	40.8	1720	41	1720	43.1
	1730	40.3	1730	40.6	1730	41.1	1730	43
	1740	40.7	1740	40.8	1740	41.2	1740	43.3
	1750	40.5	1750	40.9	1750	41.2	1750	43.4
	1760	40.7	1760	41	1760	41.3	1760	43.5
	1770	40.8	1770	41.1	1770	41.4	1770	43.8
	1780	40.7	1780	40.9	1780	41.5	1780	43.8
	1790	40.4	1790	40.8	1790	41.7	1790	43.9
	1800	40.8	1800	40.9	1800	41.7	1800	43.9
	1810	40.8	1810	41.4	1810	41.9	1810	44
	1820	41	1820	41.6	1820	42	1820	44.2
	1830	41.2	1830	41.8	1830	42.1	1830	44.3
	1840	41.1	1840	41.7	1840	42.2	1840	44.6
	1850	41.5	1850	41.8	1850	42.4	1850	44.7
	1860	41.5	1860	41.8	1860	42.4	1860	44.8
	1870	41.5	1870	41.7	1870	42.6	1870	45
	1880	41.8	1880	41.6	1880	42.7	1880	45.1
	1890	41.7	1890	41.9	1890	42.8	1890	45.2
	1900	41.5	1900	42.1	1900	43	1900	45.3
	1910	41.6	1910	42.2	1910	43.2	1910	45.5
	1920	41.8	1920	42.3	1920	43.3	1920	45.7
	1930	41.7	1930	42.1	1930	43.4	1930	45.8
	1940	42.3	1940	42.1	1940	43.4	1940	45.9
	1950	41.9	1950	42.3	1950	43.6	1950	46
	1960	42.4	1960	41.9	1960	43.6	1960	46
	1970	42.6	1970	42.4	1970	43.8	1970	46
	1980	42.5	1980	42.5	1980	43.8	1980	46.1
	1990	42.8	1990	42.4	1990	43.7	1990	46.3
	2000	42.7	2000	42.5	2000	44	2000	46.5
	2010	42.7	2010	42.3	2010	44.1	2010	46.6
	2020	42.8	2020	42.6	2020	44.3	2020	46.7
	2030	42.6	2030	42.8	2030	44.5	2030	46.8
	2040	42.9	2040	42.9	2040	44.6	2040	46.9
	2050	43.1	2050	43.3	2050	44.7	2050	47
	2060	43.4	2060	43.5	2060	44.9	2060	47.2
	2070	43.3	2070	43.4	2070	44.9	2070	47.5
	2080	43.4	2080	43.4	2080	45.1	2080	47.6
	2090	43.1	2090	43.3	2090	45.3	2090	48
	2100	42.9	2100	43.7	2100	45.4	2100	48.1
	2110	43	2110	43.7	2110	45.5	2110	48.2
	2120	43	2120	43.8	2120	45.6	2120	48.2
	2130	43.2	2130	44	2130	45.9	2130	48.3
	2140	43.1	2140	43.6	2140	46	2140	48.5
	2150	43.4	2150	43.7	2150	46	2150	48.6
	2160	43.8	2160	44	2160	46	2160	48.8
	2170	43.5	2170	44.1	2170	46.1	2170	48.9
	2180	43.5	2180	44.4	2180	46.2	2180	49
	2190	44	2190	44.2	2190	46.5	2190	49.1
	2200	43.9	2200	44.3	2200	46.6	2200	49.2
	2210	43.5	2210	44.5	2210	46.8	2210	49.4
	2220	43.6	2220	44.8	2220	46.9	2220	49.5
	2230	43.8	2230	44.7	2230	47
	2240	44.3	2240	44.9	2240	47.2
	2250	44.5	2250	45.3	2250	47.5
	2260	44.3	2260	45.1	2260	47.6
	2270	44.5	2270	45.3	2270	47.7
	2280	43.9	2280	45.3	2280	47.7
	2290	44	2290	45.3	2290	47.9
	2300	44.3	2300	45.7	2300	48
	2310	44.6	2310	45.7	2310	48.1
	2320	44.3	2320	45.5	2320	48.3
	2330	44.5	2330	45.6	2330	48.4
	2340	44.3	2340	45.8	2340	48.6
	2350	44.7	2350	45.5	2350	48.8
	2360	45.2	2360	45.8	2360	48.8
	2370	44.7	2370	46	2370	49
	2380	45.1	2380	46	2380	49.4
	2390	45	2390	46	2390	49.5
	2400	44.5	2400	46.1	2400	49.6
	2410	45.1	2410	46.3	2410	49.7
	2420	44.6	2420	46.3	2420	49.7
	2430	45	2430	46.5	2430	49.9
	2440	45.2	2440	46	2440	50
	2450	45.5	2450	46.1	2450	50.2
	2460	45.7	2460	46.3	2460	50.3
	2470	45.8	2470	46.5	2470	50.5
	2480	45.3	2480	46.2	2480	50.6
	2490	45.8	2490	46.5	2490	50.8
	2500	45.9	2500	46.2	2500	50.9
	2510	45.6	2510	46.2	2510	51
	2520	45.5	2520	46.2	2520	51.1
	2530	45.5	2530	46.6	2530	51.2
	2540	45.5	2540	46.5	2540	51.3
	2550	46.1	2550	46.7	2550	51.5
	2560	45.6	2560	46.7	2560	51.5
	2570	46.1	2570	46.7	2570	51.5
	2580	46.2	2580	46.8	2580	51.7
	2590	45.9	2590	47	2590	51.9
	2600	45.9	2600	47	2600	52
	2610	45.6	2610	47	2610	52.1
	2620	46	2620	47.2	2620	52.2
	2630	45.9	2630	47.6	2630	52.3
	2640	46.1	2640	47.4	2640	52.5
	2650	46.1	2650	47.3	2650	52.6
	2660	46.6	2660	47.3	2660	52.7
	2670	46.8	2670	47.5	2670	52.9
	2680	46.5	2680	47.4	2680	53
	2690	47	2690	47.8	2690	53.1
	2700	46.6	2700	47.9	2700	53.2
	2710	46.4	2710	48.1	2710	53.2
	2720	46.1	2720	48.2	2720	53.2
	2730	46.5	2730	48.3	2730	53.3
	2740	46.7	2740	48.4	2740	53.3
	2750	46.9	2750	48.5	2750	53.4
	2760	46.7	2760	48.6	2760	53.6
	2770	47.2	2770	48.6	2770	53.7
	2780	47.1	2780	48.6
	2790	46.8	2790	48.7
	2800	46.6	2800	48.9
	2810	47	2810	48.8
	2820	47	2820	48.4
	2830	47	2830	48.5
	2840	46.8	2840	49
	2850	47.2	2850	49.1
	2860	47.6	2860	48.8
	2870	47.2	2870	49
	2880	47.6	2880	49
	2890	47.9	2890	49.2
	2900	47.4	2900	48.8
	2910	47.4	2910	49.2
	2920	47.4	2920	49.3
	2930	47.9	2930	49.4
	2940	48	2940	49.5
	2950	47.9	2950	49.6
	2960	47.7	2960	49.7
	2970	48	2970	49.8
	2980	47.4	2980	49.8
	2990	47.9	2990	49.9
	3000	47.9	3000	50.1
	3010	47.7	3010	50.2
	3020	47.5	3020	50.3
	3030	47.3	3030	50.4
	3040	48.1	3040	50.5
	3050	48.5	3050	50.5
	3060	47.9	3060	50.5
	3070	48.3	3070	50.6
	3080	48.3	3080	50.8
	3090	48.1	3090	50.9
	3100	48.3	3100	50.9
	3110	48.3	3110	51
	3120	48.5	3120	51.2
	3130	48.2	3130	51.3
	3140	48.3	3140	51.4
	3150	48.3	3150	51.5
	3160	48.5	3160	51.5
	3170	48.8	3170	51.6
	3180	48.4	3180	51.7
	3190	48.8	3190	51.9
	3200	48.1	3200	52
	3210	48.3	3210	52.1
	3220	48.1	3220	52.1
	3230	48.5	3230	52.2
	3240	48.5	3240	52.3
	3250	49.1	3250	52.4
	3260	49.1	3260	52.5
	3270	49.3	3270	52.6
	3280	49	3280	52.8
	3290	48.9	3290	52.9
	3300	49.4	3300	52.9
	3310	49.5	3310	53
	3320	49.4	3320	53.1
	3330	49.5	3330	53.2
	3340	49.1	3340	53.4
	3350	49.4	3350	53.4
	3360	49.6	3360	53.4
	3370	49.5	3370	53.5
	3380	49.6	3380	53.6
	3390	49.9	3390	53.9
	3400	48.9	3400	54
	3410	49.3	3410	54
	3420	49.3	3420	54.2
	3430	48.9	3430	54.3
	3440	49.7	3440	54.4
	3450	49.8	3450	54.5
	3460	49.9	3460	54.6
	3470	50	3470	54.7
	3480	49.7	3480	54.7
	3490	49.3	3490	54.9
	3500	50	3500	55
	3510	49.5	3510	55.1
	3520	49.7	3520	55.2
	3530	49.7	3530	55.3
	3540	49.4	3540	55.4
	3550	50.1	3550	55.5
	3560	50.3	3560	55.6
	3570	50.4	3570	55.8
	3580	50.6	3580	55.9
	3590	49.8	3590	55.9
	3600	50.1	3600	56
	3610	50.4	3610	56
	3620	49.9	3620	56.2
	3630	50.2	3630	56.3
	3640	50.4	3640	56.4
	3650	50.1	3650	56.5
	3660	50.6	3660	56.6
	3670	50.7	3670	56.8
	3680	50.1	3680	56.8
	3690	50.7	3690	57
	3700	50.2	3700	57.1
	3710	49.7	3710	57.2
	3720	50.5	3720	57.4
	3730	50.3	3730	57.6
	3740	50.5	3740	57.6
	3750	50.8	3750	57.7
	3760	51.1	3760	57.8
	3770	51.2	3770	57.9
	3780	51.2	3780	58
	3790	50.2	3790	58.1
	3800	50.6	3800	58.2
	3810	51	3810	58.4
	3820	50.7
	3830	50.9
	3840	50.6
	3850	51
	3860	51.3
	3870	51.4
	3880	51.4
	3890	51.6
	3900	50.7
	3910	51.3
	3920	51.6
	3930	50.7
	3940	51.1
	3950	51.6
	3960	51.4
	3970	51.8
	3980	51.4
	3990	51.7
	4000	52
	4010	51
	4020	51.4
	4030	51.9
	4040	51.3
	4050	51.8
	4060	52
	4070	52.2
	4080	52.3
	4090	51.7
	4100	51
	4110	51.7
	4120	52
	4130	51.4
	4140	52
	4150	51.7
	4160	52.2
	4170	52.5
	4180	51.7
	4190	52.3
	4200	52
	4210	51.4
	4220	51.4
	4230	51.4
	4240	52
	4250	52.3
	4260	52.3
	4270	52.5
	4280	52.7
	4290	52.5
	4300	52.2
	4310	52.1
	4320	52.3
	4330	51.8
	4340	52.2
	4350	52.4
	4360	52.8
	4370	52.9
	4380	53
	4390	53.1
	4400	52.9
	4410	52.8
	4420	52.7
	4430	52.8
	4440	52.8
	4450	52.8
	4460	52.8
	4470	53
	4480	52.8
	4490	52.8
	4500	52.8
	4510	52.9
	4520	52.9
	4530	53
	4540	53
	4550	53.1
	4560	53
	4570	53.1
	4580	53.1
	4590	53.1
	4600	53.2
	4610	53.4
	4620	53.4
	4630	53.4
	4640	53.4
	4650	53.6
	4660	53.6
	4670	53.6
	4680	53.8
	4690	53.8
	4700	53.8
	4710	53.8
	4720	54
	4730	54
	4740	54.2
	4750	54.2
	4760	54.2
	4770	54.2
	4780	54.2
	4790	54.2
	4800	54.4
	4810	54.5
	4820	54.6
	4830	54.7
	4840	54.8
	4850	54.9
	4860	54.9
	4870	54.9
	4880	55.1
	4890	55.1
	4900	55.2
	4910	55.3
	4920	55.4
	4930	55.4
	4940	55.5
	4950	55.7
	4960	55.8
	4970	55.8
	4980	55.9
	4990	55.9
	5000	56
	5010	56.1
	5020	56.2
	5030	56.3
	5040	56.3
	5050	56.6
	5060	56.6
	5070	56.6
	5080	56.7
	5090	56.9

## Sheet: Figure 6b
	Time	NA (oC)	WD-ER (oC)
	0	24.7	33
	40	24.2	30.8
	80	28.9	37.2
	120	31	39.6
	160	33	42
	200	32.6	44.1
	240	31.4	46.7
	280	32.4	45.8
	320	34.2	47.2
	360	34.1	47.2
	400	35.1	48.5
	440	36	51.4
	480	33.8	51.7
	520	33.9	52.4
	560	34.1	52.2
	600	34.7	53
	640	35.7	52.6
	680	36.3	53.9
	720	35.3	51.3
	760	33.7	50.2
	800	32.1	47.9
	840	33.3	48.7
	880	31.7	46.2
	920	33.3	48.2
	960	38.4	52.7
	1000	33.5	52
	1040	32.1	48.5
	1080	33	50.2
	1120	34.8	51.4
	1160	37.6	54.6
	1200	37.1	53.7
	1240	33.1	49.9
	1280	33.8	49.4
	1320	33.1	47.8
	1360	31.4	45.8
	1400	32	45.7
	1440	33.4	47.6
	1480	32.3	46.2
	1520	32.9	46.9
	1560	33.6	48
	1600	37.4	50.7
	1640	38	51.9
	1680	38.9	52.9
	1720	40	54.2
	1760	39.4	53.7
	1800	35.2	49.8
	1840	35	49.2
	1880	34.2	48.4
	1920	36.8	51
	1960	38.4	51.9
	2000	38.8	53.6
	2040	42	55.7
	2080	40.9	54.2
	2120	41.9	56.1
	2160	43.7	58.7
	2200	42.5	58.3
	2240	44	59.3
	2280	43.3	59.1
	2320	44.4	60.6
	2360	43.9	61.3
	2400	44.4	62.1
	2440	44.9	62.8
	2480	43.9	60.1
	2520	41.9	60.5
	2560	39.5	54.8
	2600	31.5	49.9
	2640	33.1	50.8
	2680	33.3	48.7
	2720	35.1	51.6
	2760	40	52.7
	2800	36.8	50.5
	2840	35.9	48.5
	2880	38	51.6
	2920	37.7	55.3
	2960	35.2	55.6
	3000	43.3	58.9
	3040	38.7	56.4
	3080	47.3	59.4
	3120	50.4	62.7
	3160	40.6	58.7
	3200	43.7	58
	3240	45	59.1
	3280	48.4	62.5
	3320	37.1	60.1
	3360	43.5	56.5
	3400	40.5	53.6
	3440	44.5	58.4
	3480	44	56.2
	3520	36.5	52.1
	3560	38.5	50.7
	3600	37.9	49.5
	3640	37.9	49.4
	3680	40.3	50.4
	3720	42.8	53.4
	3760	47.7	57.5
	3800	49.4	60.7
	3840	50	60.9
	3880	46.1	57.1
	3920	46	56.3
	3960	43.1	55.3
	4000	43.7	56.6
	4040	44.7	56
	4080	41.5	57.7
	4120	49.3	59.8
	4160	42.3	54.6
	4200	38.3	52.8
	4240	39.7	52.4
	4280	37.7	53.3
	4320	39.3	57.7
	4360	44.4	59.8
	4400	42.1	60.9
	4440	40.2	60.1
	4480	42.8	60.6
	4520	46.1	62.9
	4560	44.7	62.7
	4600	45.5	63
	4640	45.3	63.8
	4680	43.1	63.2
	4720	41.1	63.2
	4760	35.5	63.3
	4800	42	64.6
	4840	50.6	68.3
	4880	44.6	65.2
	4920	44.4	64.9
	4960	45.4	63.9
	5000	43.4	61.8
	5040	36.1	56.6
	5080	36.1	55.4
	5120	38.7	56.3
	5160	38.1	54.8
	5200	35.8	52.4
	5240	35.6	52.5
	5280	40.8	57.7
	5320	44	59.7
	5360	46.9	61.5
	5400	45	61.4
	5440	41.9	60.6
	5480	41	60.3
	5520	46.6	62.9
	5560	47.8	64
	5600	47.9	63.1
	5640	44.8	63
	5680	47.2	63
	5720	45.5	61.7
	5760	48	64.4
	5800	43.5	61.3
	5840	44	62.3
	5880	48.3	64.1
	5920	48.1	64.1
	5960	36.9	58
	6000	40.7	57.7
	6040	37.2	54.1
	6080	44.6	60
	6120	48.3	63.1
	6160	46.2	64.3
	6200	41.7	62.3
	6240	45.8	62.9
	6280	48.5	64.7
	6320	37.8	56.4
	6360	37.5	55.3
	6400	40.1	56.6
	6440	43.9	59.2
	6480	44.5	60.5
	6520	43.2	61
	6560	48	62.7
	6600	47.4	63.2
	6640	43.4	61.2
	6680	44.2	61.8
	6720	48.5	64.5
	6760	45.9	63.5
	6800	46.3	64.7
	6840	45.9	63.9
	6880	43.9	62.4
	6920	48.6	65.9
	6960	49.4	65.5
	7000	53.8	68.7
	7040	50.1	67.3
	7080	49.7	66.2
	7120	42.7	59.5
	7160	41.3	58.3
	7200	43.9	60.1
	7240	41.9	58.6
	7280	44.5	60.2
	7320	43	60
	7360	45.6	61.8
	7400	46.2	62.5
	7440	42.6	60.8
	7480	40	58
	7520	42.6	60.1
	7560	48.9	63.4
	7600	44.4	64.2
	7640	44.4	64.7
	7680	47.7	63
	7720	46.9	61.7
	7760	47.4	63.3
	7800	50.3	65.7
	7840	46.3	62.1
	7880	51.6	66.2
	7920	51.3	66.1
	7960	46.6	60.4
	8000	39.6	54.9
	8040	44.3	61
	8080	45.1	58.9
	8120	41.7	56.3
	8160	46.3	62
	8200	34.5	58.4
	8240	38.4	54
	8280	38.4	53.7
	8320	38.9	52.2
	8360	37.2	50.7
	8400	36	49.9
	8440	45.2	57.3
	8480	35.6	58.2
	8520	41	60.2
	8560	41.7	60.6
	8600	44.9	62.2
	8640	49.1	66.5
	8680	52	67.7
	8720	49.4	67.1
	8760	48.6	64.9
	8800	53.5	67.9
	8840	50.4	66.9
	8880	49.3	66.5
	8920	51.6	69
	8960	46.4	64.8
	9000	44.2	66.8
	9040	49.1	66.5
	9080	49.2	63.8
	9120	40.8	58.1
	9160	47.5	63.6
	9200	48	64.9
	9240	46.2	66.2
	9280	48.7	64.6
	9320	53.8	68.2
	9360	50.3	66.8
	9400	48.6	65.9
	9440	48.5	64.3
	9480	47.6	64.5
	9520	51.2	65.8
	9560	50.6	65.6
	9600	46.5	61.3
	9640	46.4	61
	9680	40.1	56.5
	9720	40.2	55.4
	9760	38.3	53.4
	9800	37.3	51.7
	9840	46.3	58.9
	9880	43.2	55.7
	9920	39	52.6
	9960	35.9	49.8
	10000	37.9	49.6
	10040	36.1	48.2
	10080	35.8	47.9
	10120	39.7	51.1
	10160	42.9	55.9
	10200	45.2	58.6
	10240	48.7	60.9
	10280	46.3	61.2
	10320	44.6	56.8
	10360	47.2	61
	10400	53.9	64.8
	10440	51.7	65.4
	10480	55	65.3
	10520	53.7	64.4
	10560	55.1	66.8
	10600	55.3	65.9
	10640	52.2	62.7
	10680	51.9	61.4
	10720	46.1	57.1
	10760	44.6	55.9
	10800	46.7	58.6
	10840	55.6	62.9
	10880	57.6	65.5
	10920	57.2	66.8
	10960	54	62.5
	11000	53.9	65.2
	11040	57.6	66.3
	11080	56.7	66
	11120	54	63.8
	11160	53.8	64.3
	11200	58.3	65.9
	11240	50.1	65.4
	11280	54.7	67.1
	11320	51.9	64.9
	11360	51.8	62.7
	11400	47.2	58.3
	11440	46.6	57.2
	11480	49.8	62.1
	11520	54.5	64.5
	11560	56.2	65.6
	11600	57.1	67.3
	11640	59.2	67.7
	11680	56.1	66.4
	11720	49.7	67.5
	11760	59.4	69.1
	11800	47.5	71.1
	11840	49.1	69.2
	11880	57.1	68.4
	11920	56.6	67.6
	11960	47	66.5
	12000	50.1	62
	12040	55.9	65
	12080	55.4	66.2
	12120	59.7	67.8
	12160	60	68.2
	12200	53.6	66.3
	12240	55.4	64.8
	12280	54.8	66.5
	12320	60.1	68.2
	12360	56.8	67.1
	12400	55.6	67.2
	12440	59.9	69.7
	12480	58.5	69
	12520	60.4	69.6
	12560	57.9	68.2
	12600	55.8	66.5
	12640	54.1	69
	12680	47.5	69.2
	12720	47.7	70.7
	12760	61.2	71.3	44.0628	59.0003
	--	--	--
	13760	27.9	28.8	44.4009	59.8247
	13800	33.5	34.5
	13840	31.2	35.7
	13880	30.8	40.5
	13920	32	44.1
	13960	31.9	41
	14000	33.5	41.8
	14040	33.7	41
	14080	33.8	46.1
	14120	34.5	48.7
	14160	33.6	47.7
	14200	33.4	49.8
	14240	33.9	50.3
	14280	34.2	50.8
	14320	34.8	51.6
	14360	35.9	48.5
	14400	33.1	42.4
	14440	31.5	46.3
	14480	34.1	46.8
	14520	37	51.8
	14560	39.5	53
	14600	41.1	55.2
	14640	41.4	55.1
	14680	39.5	51
	14720	39.1	51.9
	14760	34.2	47.6
	14800	32.6	50.6
	14840	34.7	50.8
	14880	38.5	49.5
	14920	39.4	49.6
	14960	40.2	52.5
	15000	40.5	54.9
	15040	40.1	56.5
	15080	42.5	59.3
	15120	44.1	56.8
	15160	40.9	51.5
	15200	40.2	52.3
	15240	42.8	58.1
	15280	43.1	59.7
	15320	39	53.1
	15360	37	51.1
	15400	36.6	52.3
	15440	42	54.5
	15480	42.6	57.3
	15520	43.4	56.2
	15560	40.1	52.3
	15600	34.4	51.5
	15640	34.9	48.7
	15680	33.1	47.2
	15720	39.5	54.8
	15760	43.7	56.6
	15800	43.5	56
	15840	43.9	55.7
	15880	42.1	54.8
	15920	41.1	54.2
	15960	45.2	59.7
	16000	46.9	58.9
	16040	42.3	56.6
	16080	41.5	52.7
	16120	44.8	56.9
	16160	45	57.5
	16200	48.1	64.3
	16240	49	62.5
	16280	40.1	54.8
	16320	37.2	54.1
	16360	35.7	49.5
	16400	35.9	49.4
	16440	37.8	59.7
	16480	38.2	52.3
	16520	38.8	54
	16560	43.1	60.4
	16600	40.2	56.7
	16640	45	61.8
	16680	45.8	63.1
	16720	46.2	61.8
	16760	46.8	66.4
	16800	40.3	62.8
	16840	43.5	62.7
	16880	43.8	61.5
	16920	41.5	58.3
	16960	47.9	62.1
	17000	48.6	63.7
	17040	42.1	57.5
	17080	39.5	54.2
	17120	43.1	55.6
	17160	43.8	56.8
	17200	42.8	55.1
	17240	47.9	59.2
	17280	50.2	62.7
	17320	51.1	68.8
	17360	42.8	59.3
	17400	45.2	61.7
	17440	47.8	60.3
	17480	41	54.7
	17520	38.2	52.6
	17560	37.6	49.7
	17600	40.8	57.7
	17640	41.4	61.3
	17680	43.5	60.6
	17720	37.2	51.4
	17760	34.1	51.8
	17800	33.8	53.3
	17840	33.2	51.1
	17880	38.7	57.6
	17920	38.9	57.7
	17960	37	57.3
	18000	42.1	63.8
	18040	48.4	61.9
	18080	50.3	71.1
	18120	39.2	61.2
	18160	37.1	62.1
	18200	35.2	61.7
	18240	39.6	58.1
	18280	39.1	56.6
	18320	43.5	63
	18360	48.2	68
	18400	44.6	64.8
	18440	42.1	62.9
	18480	39.2	56.4
	18520	44.6	61.2
	18560	48.3	68
	18600	48.5	69.3
	18640	48.9	65
	18680	47.5	65.9
	18720	42.2	60.4
	18760	40.6	58.3
	18800	45.4	62.1
	18840	45.9	65.6
	18880	48.8	66.1
	18920	50.1	67.8
	18960	47.1	66.4
	19000	45.6	65.4
	19040	47.2	65.9
	19080	41.9	61.6
	19120	43.3	60.6
	19160	37.8	54.7
	19200	37.3	53.6
	19240	36.8	61.3
	19280	38.6	60.7
	19320	42.4	60.1
	19360	43.5	60.8
	19400	46.1	64.6
	19440	46.5	66
	19480	47.3	65
	19520	47.8	67.1
	19560	42.6	59.1
	19600	41.2	57.7
	19640	43.8	60.3
	19680	46.2	60.9
	19720	47.9	64.2
	19760	39.7	59.3
	19800	35.6	60.1
	19840	35.2	57.3
	19880	38.5	55.2
	19920	39	53.5
	19960	41.2	57.7
	20000	43.9	61.6
	20040	45.2	65.3
	20080	48.5	65.3
	20120	37.3	53.5
	20160	36.4	55.7
	20200	39.9	57.4
	20240	42.6	62.6
	20280	45.1	63.9
	20320	44.2	63.2
	20360	45.3	64.8
	20400	43.8	63.5
	20440	47.3	65.1
	20480	49.1	67.6
	20520	41.2	58.4
	20560	43.6	61.3
	20600	42.8	61.5
	20640	47.3	63.7
	20680	39	55.5
	20720	42.3	62.3
	20760	45.8	64.6
	20800	47.5	64
	20840	44.3	61.5
	20880	41.1	56.4
	20920	41.8	55.4
	20960	45.8	58.3
	21000	42.2	58.3
	21040	44.2	63.2
	21080	47.1	64.6
	21120	49.2	67.7
	21160	42.4	61.4
	21200	42.8	58.9
	21240	43.5	59.9
	21280	48	62.5
	21320	50.3	66.8
	21360	51.2	67.7
	21400	44.5	65.2
	21440	41.1	42.6
	21480	38.2	54.7
	21520	37.4	57.9
	21560	39.2	61.7
	21600	41.6	60.3
	21640	42.8	61
	21680	41.3	57.1
	21720	43.2	57.5
	21760	43.9	60.1
	21800	47.6	63.6
	21840	41	59.8
	21880	38.8	54.9
	21920	36.2	55.1
	21960	35.3	49.1
	22000	38.4	54.9
	22040	42.6	64.3
	22080	44.1	60.1
	22120	47.5	61.1
	22160	50.1	65.5
	22200	53.3	68.3
	22240	49.8	66.6
	22280	45.4	61.9
	22320	45.2	60.8
	22360	41.6	59.2
	22400	42.5	61.6
	22440	40.9	57
	22480	45.9	60
	22520	47.2	63.9
	22560	54.3	70.7
	22600	54.7	72.6
	22640	51.3	68
	22680	45	61.6
	22720	45.3	61.2
	22760	44.7	63.4
	22800	40	55
	22840	38.5	54.4
	22880	41.2	55.3
	22920	42.8	56.4
	22960	47.6	63
	23000	45.2	66.7
	23040	45.7	61.1
	23080	48.1	63.2
	23120	52	66
	23160	48.6	62.7
	23200	42.5	58.4
	23240	40.1	56.2
	23280	42.6	58.9
	23320	42.2	58.7
	23360	45.8	61.9
	23400	39.2	60.6
	23440	35.3	55.6
	23480	35.8	57.3
	23520	37.6	60.3
	23560	39.5	58.5
	23600	39.6	56.1
	23640	40.2	56.7
	23680	45	63.5
	23720	48.5	62
	23760	46.1	59.5
	23800	49.6	62.1
	23840	52.3	68.1
	23880	50.1	63.4
	23920	53.8	67.5
	23960	55.7	69
	24000	50.2	63
	24040	51.5	64.9
	24080	48.2	60.6
	24120	47.5	61.2
	24160	45.3	59
	24200	50.7	65.2
	24240	53.2	65.6
	24280	57.8	66.3
	24320	59.2	69.4
	24360	49.1	57.9
	24400	47	63.5
	24440	46.5	59.9
	24480	47.9	63.7
	24520	51.2	68.4
	24560	52.6	68.3
	24600	54.1	67.4
	24640	54.9	69.4
	24680	57.8	64.8
	24720	50.2	66.7
	24760	47.8	64.7
	24800	45.2	61.7
	24840	52.7	63.5
	24880	57.6	68.5
	24920	58.2	69.7
	24960	56.2	70
	25000	50.3	62.4
	25040	54.6	67
	25080	56.2	70.7
	25120	51.5	65.4
	25160	50.3	67.1
	25200	49.2	61.2
	25240	47.6	59.6
	25280	49.7	61.9
	25320	53.6	64.3
	25360	54.9	66.9
	25400	56.8	68.1
	25440	60.7	67.4
	25480	61.5	71.3
	25520	55.3	69
	25560	47.6	58.2
	25600	58.6	68.2
	25640	60.1	74.3
	25680	61.7	72.9
	25720	49.9	59.9
	25760	47.3	58.2
	25800	53.4	64.9
	25840	56	65.8
	25880	54.6	66.1
	25920	54.2	66.3
	25960	49.5	59.9
	26000	54.2	66
	26040	59.4	68.4
	26080	49.1	62.8
	26120	60.4	72.9
	26160	62.3	73.6
	26200	58.1	68.8
	26240	54.2	66.7
	26280	49.5	65
	26320	48.3	69.4
	26360	60.5	72
	26400	57.1	72.7
	26440	50.6	67.1
	26480	60.3	72.1
	26520	55.5	68.3

[truncated: 14 more sheets: Figure 6c, Figure 6d, Figure S1a, Figure S1b, Figure S1c, Figure S1d, Figure S3a, Figure S3b, Figure S3c, Figure S3d, Figure S3e, Figure S4, Figure S7a, Figure S7b]
